# Supplementary material for: Female peer mentors early in college have lasting positive impacts on female engineering students that persist beyond graduation
Source: Nat Commun. 2022 Nov 11;13:6837. doi: 10.1038/s41467-022-34508-x (PMC9652302; doi:10.1038/s41467-022-34508-x)
Supplement: Supplementary file 4 — Source Data [file 41467_2022_34508_MOESM4_ESM.xlsx]

## Sheet: Confidence
Participants’ Confidence in Engineering from College Entry through One Year Post-Graduation (Figure 1)									Raw Data
									SubjID	Timepoint	Year	FMentor	MMentor	Confidence	Confidence Centered
Figure 1 Values									1	1	0	1	0	2	0
Baseline Subtracted Means									1	2	0.333333	1	0	7	5
		Baseline	Year 1	Year 2	Year 3	Year 4	Year 5		1	3	0.583333	1	0	5.5	3.5
	No Mentor	0	-0.13	-0.259	-0.388	-0.517	-0.603		1	4	1.58333	1	0	6.5	4.5
	Male Mentor	0	-0.1	-0.201	-0.301	-0.402	-0.469		1	5	3	1	0	7	5
	Female Mentor	0	0.025	0.05	0.075	0.101	0.117		2	1	0	1	0	2	0
Standard Error									2	2	0.333333	1	0	4	2
		Baseline	Year 1	Year 2	Year 3	Year 4	Year 5		2	3	0.583333	1	0	4	2
	No Mentor	0.134	0.141	0.162	0.193	0.23	0.257		2	4	1.58333	1	0	3.5	1.5
	Male Mentor	0.129	0.135	0.154	0.183	0.217	0.242		2	5	3.08333	1	0	3.5	1.5
	Female Mentor	0.127	0.133	0.152	0.179	0.212	0.235		2	8	5.5	1	0	5	3
									3	1	0	0	1	6	0
									3	2	0.416667	0	1	4	-2
									3	3	0.583333	0	1	4	-2
									4	1	0	0	1	4	0
									4	2	0.333333	0	1	4	0
									4	3	0.583333	0	1	3.5	-0.5
									4	4	1.58333	0	1	4	0
									4	5	3	0	1	4	0
									4	6	3.5	0	1	5	1
									4	7	4.91667	0	1	5	1
									5	1	0	0	0	6	0
									5	2	0.333333	0	0	4.5	-1.5
									5	3	0.583333	0	0	3.5	-2.5
									5	4	1.58333	0	0	5	-1
									5	5	2.58333	0	0	5.5	-0.5
									5	7	4.91667	0	0	4.5	-1.5
									6	1	0	0	0	5.5	0
									6	2	0.333333	0	0	4.5	-1
									6	3	0.666667	0	0	5	-0.5
									7	1	0	1	0	6	0
									7	2	0.333333	1	0	6	0
									7	3	0.583333	1	0	6	0
									7	4	1.58333	1	0	5	-1
									7	8	5.5	1	0	7	1
									8	1	0	1	0	5	0
									8	2	0.333333	1	0	4.5	-0.5
									8	3	0.5	1	0	4.5	-0.5
									8	4	1.58333	1	0	4.5	-0.5
									8	8	5.5	1	0	5	0
									9	1	0	1	0	5	0
									9	2	0.583333	1	0	4	-1
									9	3	0.666667	1	0	5	0
									9	9	6.5	1	0	4	-1
									10	1	0	0	1	4	0
									10	2	0.333333	0	1	4	0
									10	3	0.583333	0	1	3	-1
									11	1	0	0	1	6	0
									11	2	0.5	0	1	5	-1
									11	3	0.583333	0	1	6	0
									11	8	5.5	0	1	4	-2
									12	1	0	0	0	6	0
									12	2	0.333333	0	0	5.5	-0.5
									12	3	0.583333	0	0	6	0
									12	4	1.58333	0	0	6	0
									12	8	5.5	0	0	5.5	-0.5
									13	1	0	0	0	5	0
									13	2	0.333333	0	0	5.5	0.5
									13	3	0.583333	0	0	5	0
									13	4	1.58333	0	0	5	0
									13	5	3	0	0	4.5	-0.5
									13	8	5.5	0	0	5	0
									14	1	0	1	0	5.5	0
									14	2	0.333333	1	0	4	-1.5
									14	3	0.583333	1	0	5.5	0
									14	4	1.58333	1	0	5	-0.5
									14	8	5.58333	1	0	5.5	0
									15	1	0	1	0	5	0
									15	2	0.333333	1	0	6	1
									15	3	0.583333	1	0	5	0
									15	4	1.58333	1	0	6	1
									15	5	3	1	0	6	1
									15	8	5.5	1	0	7	2
									16	1	0	1	0	6.5	0
									16	2	0.416667	1	0	999	999
									16	3	0.666667	1	0	5.5	-1
									16	4	1.5	1	0	5	-1.5
									17	1	0	1	0	7	0
									17	2	0.333333	1	0	7	0
									17	3	0.583333	1	0	7	0
									18	1	0	0	1	7	0
									18	2	0.416667	0	1	5.5	-1.5
									18	3	0.5	0	1	6	-1
									18	4	1.5	0	1	6.5	-0.5
									18	5	3	0	1	7	0
									18	8	5.5	0	1	7	0
									19	1	0	0	1	5.5	0
									19	2	0.416667	0	1	7	1.5
									19	3	0.666667	0	1	7	1.5
									19	4	1.5	0	1	5	-0.5
									19	8	5.5	0	1	5	-0.5
									20	1	0	1	0	4.5	0
									20	2	0.333333	1	0	5.5	1
									20	3	0.583333	1	0	5.5	1
									20	4	1.58333	1	0	6	1.5
									21	1	0	1	0	4.5	0
									21	2	0.333333	1	0	5	0.5
									21	3	0.583333	1	0	5	0.5
									21	4	1.58333	1	0	3.5	-1
									21	5	3.08333	1	0	4.5	0
									21	9	6.5	1	0	4.5	0
									22	1	0	1	0	5	0
									22	2	0.333333	1	0	4	-1
									22	3	0.583333	1	0	5	0
									22	4	1.58333	1	0	5	0
									22	5	3	1	0	5	0
									22	8	5.66667	1	0	5	0
									23	1	0	0	1	7	0
									23	2	0.416667	0	1	6	-1
									23	3	0.583333	0	1	7	0
									23	4	1.58333	0	1	4.5	-2.5
									23	5	3	0	1	6	-1
									24	1	0	1	0	5.5	0
									24	2	0.416667	1	0	3.5	-2
									24	3	0.583333	1	0	4.5	-1
									24	4	1.66667	1	0	4	-1.5
									24	5	3	1	0	5.5	0
									24	8	5.66667	1	0	4.5	-1
									25	1	0	0	1	5.5	0
									25	2	0.5	0	1	4.5	-1
									25	3	0.5	0	1	3.5	-2
									25	4	1.58333	0	1	4	-1.5
									26	1	0	0	1	6.5	0
									26	2	0.5	0	1	6	-0.5
									26	3	0.583333	0	1	4.5	-2
									26	4	1.58333	0	1	4	-2.5
									26	7	4.58333	0	1	5.5	-1
									27	1	0.0833333	0	0	3.5	0
									27	2	0.333333	0	0	4	0.5
									27	3	0.583333	0	0	2.5	-1
									28	1	0	0	1	5.5	0
									28	2	0.416667	0	1	5	-0.5
									28	3	0.583333	0	1	5.5	0
									28	4	1.58333	0	1	5	-0.5
									28	5	3	0	1	4	-1.5
									28	6	3.66667	0	1	4.5	-1
									29	1	0	0	1	4	0
									29	2	0.333333	0	1	4	0
									29	3	0.583333	0	1	4	0
									29	4	1.58333	0	1	4	0
									29	5	3	0	1	4.5	0.5
									29	6	4.91667	0	1	999	999
									30	1	0	1	0	5.5	0
									30	2	0.333333	1	0	5	-0.5
									30	3	0.5	1	0	5	-0.5
									30	4	1.58333	1	0	5	-0.5
									30	9	6.41667	1	0	4.5	-1
									31	1	0	0	0	6	0
									31	2	0.333333	0	0	4.5	-1.5
									31	3	0.583333	0	0	5	-1
									31	4	1.58333	0	0	5	-1
									31	9	6.66667	0	0	6	0
									32	1	0	1	0	6	0
									32	2	0.333333	1	0	5.5	-0.5
									32	3	0.583333	1	0	4	-2
									32	4	1.58333	1	0	5	-1
									32	5	3.08333	1	0	3	-3
									32	8	5.41667	1	0	5	-1
									33	1	0	0	0	7	0
									33	2	0.416667	0	0	5	-2
									33	3	0.583333	0	0	5.5	-1.5
									34	1	0	0	1	4	0
									34	2	0.333333	0	1	4.5	0.5
									34	3	0.583333	0	1	4.5	0.5
									34	4	1.58333	0	1	3.5	-0.5
									34	5	3	0	1	4	0
									34	8	5.5	0	1	3.5	-0.5
									35	1	0	0	0	4.5	0
									35	2	0.333333	0	0	5	0.5
									35	3	0.583333	0	0	5	0.5
									35	4	1.58333	0	0	5	0.5
									35	5	3	0	0	5	0.5
									35	8	5.5	0	0	5.5	1
									36	1	0	1	0	5.5	0
									36	2	0.333333	1	0	5.5	0
									36	3	0.583333	1	0	5	-0.5
									36	4	1.58333	1	0	5.5	0
									36	8	5.41667	1	0	6	0.5
									37	1	0	0	0	4.5	0
									37	2	0.416667	0	0	3.5	-1
									37	3	0.583333	0	0	4	-0.5
									37	4	1.58333	0	0	4	-0.5
									38	1	0	0	0	6	0
									38	2	0.416667	0	0	5.5	-0.5
									38	3	0.583333	0	0	6	0
									38	4	1.58333	0	0	5	-1
									38	8	5.58333	0	0	4	-2
									39	1	0	0	1	6	0
									39	2	0.333333	0	1	7	1
									39	3	0.583333	0	1	6	0
									39	4	1.58333	0	1	5	-1
									39	8	5.75	0	1	5	-1
									40	1	0	0	1	4	0
									40	2	0.416667	0	1	5	1
									40	3	0.583333	0	1	5	1
									40	4	1.58333	0	1	5	1
									40	7	4.75	0	1	3	-1
									41	1	0	1	0	5	0
									41	2	0.416667	1	0	5.5	0.5
									41	3	0.583333	1	0	5	0
									41	4	1.58333	1	0	5	0
									42	1	0.0833333	1	0	4.5	0
									42	2	0.333333	1	0	4.5	0
									42	3	0.5	1	0	4.5	0
									42	4	1.58333	1	0	2.5	-2
									42	5	3	1	0	5	0.5
									42	7	4.75	1	0	4.5	0
									43	1	0.0833333	0	0	4.5	0
									43	2	0.333333	0	0	5	0.5
									43	3	0.583333	0	0	5	0.5
									43	4	1.58333	0	0	5.5	1
									43	5	3	0	0	5	0.5
									43	8	5.66667	0	0	5.5	1
									44	1	0.0833333	0	0	5.5	0
									44	2	0.416667	0	0	6	0.5
									44	3	0.583333	0	0	5.5	0
									44	4	1.58333	0	0	5	-0.5
									44	8	5.66667	0	0	5	-0.5
									45	1	0.0833333	0	0	4.5	0
									45	2	0.333333	0	0	4	-0.5
									45	3	0.583333	0	0	4	-0.5
									45	4	1.58333	0	0	4.5	0
									45	5	3	0	0	3	-1.5
									45	8	5.5	0	0	5	0.5
									46	1	0.0833333	0	0	6	0
									46	2	0.333333	0	0	6	0
									46	3	0.583333	0	0	7	1
									46	4	1.58333	0	0	6	0
									46	8	5.75	0	0	6	0
									46	9	6.5	0	0	6	0
									47	1	0.0833333	0	0	6	0
									47	2	0.416667	0	0	4	-2
									47	3	0.583333	0	0	4	-2
									48	1	0	0	0	4.5	0
									48	2	0.333333	0	0	4	-0.5
									48	3	0.583333	0	0	4.5	0
									48	4	1.58333	0	0	3.5	-1
									48	10	7.5	0	0	2.5	-2
									49	1	0	0	0	5.5	0
									49	2	0.416667	0	0	5	-0.5
									49	3	0.583333	0	0	4.5	-1
									49	4	2	0	0	3	-2.5
									49	7	4.5	0	0	4.5	-1
									50	1	0	0	1	5	0
									50	2	0.416667	0	1	5.5	0.5
									50	3	0.583333	0	1	5.5	0.5
									50	4	2	0	1	6	1
									50	6	3.83333	0	1	5	0
									50	7	4.5	0	1	5.5	0.5
									51	1	0	1	0	3.5	0
									51	2	0.416667	1	0	4.5	1
									51	3	0.583333	1	0	4.5	1
									51	4	2	1	0	4.5	1
									51	7	4.41667	1	0	5	1.5
									52	1	0	0	0	5.5	0
									52	2	0.416667	0	0	6.5	1
									52	3	0.583333	0	0	5	-0.5
									52	7	4.66667	0	0	4	-1.5
									53	1	0	1	0	4	0
									53	2	0.416667	1	0	5	1
									53	3	0.583333	1	0	5.5	1.5
									53	9	6.66667	1	0	999	999
									54	1	0	0	1	6	0
									54	2	0.416667	0	1	6	0
									54	3	0.583333	0	1	6	0
									54	4	2	0	1	7	1
									54	6	3.83333	0	1	5	-1
									54	7	4.66667	0	1	5	-1
									55	1	0	1	0	5	0
									55	2	0.416667	1	0	5	0
									55	3	0.583333	1	0	5.5	0.5
									55	4	2	1	0	1	-4
									55	5	3.75	1	0	999	999
									55	6	4.5	1	0	4.5	-0.5
									56	1	0	0	0	6	0
									56	2	0.416667	0	0	5	-1
									56	3	0.583333	0	0	5	-1
									56	8	5.58333	0	0	999	999
									57	1	0	0	0	4.5	0
									57	2	0.416667	0	0	6	1.5
									57	3	0.583333	0	0	5.5	1
									57	4	2	0	0	5	0.5
									57	7	4.75	0	0	4	-0.5
									58	1	0	0	0	6.5	0
									58	2	0.416667	0	0	5.5	-1
									58	3	0.583333	0	0	6	-0.5
									58	4	2	0	0	5	-1.5
									58	6	3.75	0	0	5	-1.5
									58	7	4.5	0	0	5	-1.5
									59	1	0	0	0	4.5	0
									59	2	0.416667	0	0	3.5	-1
									59	3	0.583333	0	0	2	-2.5
									59	7	4.83333	0	0	2	-2.5
									60	1	0	1	0	4	0
									60	2	0.333333	1	0	7	3
									60	3	0.583333	1	0	5.5	1.5
									61	1	0	1	0	4	0
									61	2	0.416667	1	0	4.5	0.5
									61	3	0.583333	1	0	4.5	0.5
									61	8	5.58333	1	0	3	-1
									62	1	0	0	1	5	0
									62	2	0.416667	0	1	5	0
									62	3	0.583333	0	1	5	0
									62	6	3.75	0	1	6	1
									62	7	4.5	0	1	6	1
									63	1	0	1	0	5.5	0
									63	2	0.416667	1	0	5	-0.5
									63	3	0.583333	1	0	6	0.5
									63	7	4.66667	1	0	5	-0.5
									64	1	0	0	1	7	0
									64	2	0.416667	0	1	6.5	-0.5
									64	3	0.583333	0	1	5	-2
									64	7	4.83333	0	1	6.5	-0.5
									65	1	0	0	1	4.5	0
									65	2	0.416667	0	1	5.5	1
									65	3	0.583333	0	1	4.5	0
									65	7	4.66667	0	1	4	-0.5
									66	1	0	0	0	4.5	0
									66	2	0.416667	0	0	1	-3.5
									66	3	0.583333	0	0	1.5	-3
									66	4	2	0	0	1	-3.5
									67	1	0	0	1	5.5	0
									67	2	0.416667	0	1	5.5	0
									67	3	0.583333	0	1	6	0.5
									67	4	2.08333	0	1	6	0.5
									67	7	4.5	0	1	6	0.5
									68	1	0	1	0	4.5	0
									68	2	0.416667	1	0	3.5	-1
									68	3	0.583333	1	0	1.5	-3
									68	4	2	1	0	3	-1.5
									69	1	0	1	0	4.5	0
									69	2	0.416667	1	0	5.5	1
									69	3	0.583333	1	0	5.5	1
									70	1	0	0	0	5	0
									70	2	0.416667	0	0	5	0
									70	3	0.583333	0	0	5	0
									70	4	2	0	0	5	0
									70	8	5.5	0	0	3	-2
									71	1	0	0	1	7	0
									71	2	0.416667	0	1	7	0
									71	3	0.583333	0	1	6	-1
									71	4	2	0	1	7	0
									71	5	3	0	1	6.5	-0.5
									71	6	3.75	0	1	6.5	-0.5
									71	8	5.5	0	1	7	0
									72	1	0	0	1	6	0
									72	2	0.583333	0	1	6.5	0.5
									72	3	0.666667	0	1	6	0
									72	4	2	0	1	6	0
									72	7	4.66667	0	1	3	-3
									73	1	0	0	1	6	0
									73	2	0.416667	0	1	6	0
									73	3	0.583333	0	1	6	0
									73	4	2	0	1	5	-1
									73	7	4.41667	0	1	6	0
									74	1	0	1	0	5	0
									74	2	0.416667	1	0	5	0
									74	3	0.583333	1	0	5	0
									74	4	2	1	0	4.5	-0.5
									75	1	0	0	0	6	0
									75	2	0.416667	0	0	5	-1
									75	3	0.666667	0	0	6	0
									75	4	2	0	0	3.5	-2.5
									75	7	4.91667	0	0	5.5	-0.5
									76	1	0	0	0	5	0
									76	2	0.416667	0	0	5	0
									76	3	0.583333	0	0	5	0
									76	8	5.58333	0	0	1.5	-3.5
									77	1	0	0	0	6	0
									77	2	0.416667	0	0	6	0
									77	3	0.583333	0	0	3.5	-2.5
									77	4	2	0	0	3	-3
									78	1	0	0	0	4.5	0
									78	2	0.416667	0	0	4	-0.5
									78	3	0.583333	0	0	3	-1.5
									78	7	4.5	0	0	5.5	1
									78	8	5.5	0	0	5	0.5
									79	1	0	1	0	5	0
									79	2	0.416667	1	0	3.5	-1.5
									79	3	0.583333	1	0	3	-2
									79	4	2	1	0	2	-3
									79	9	6.5	1	0	2	-3
									80	1	0	0	1	5	0
									80	2	0.333333	0	1	3.5	-1.5
									80	3	0.5	0	1	3.5	-1.5
									80	4	2	0	1	3.5	-1.5
									80	6	3.66667	0	1	2	-3
									80	7	4.5	0	1	2	-3
									80	8	5.75	0	1	1	-4
									81	1	0	1	0	3.5	0
									81	2	0.333333	1	0	4	0.5
									81	3	0.583333	1	0	3	-0.5
									81	4	1.91667	1	0	5	1.5
									81	7	4.58333	1	0	5	1.5
									82	1	0	0	0	4.5	0
									82	2	0.416667	0	0	5	0.5
									82	3	0.583333	0	0	4	-0.5
									82	6	3.5	0	0	4	-0.5
									82	8	5.5	0	0	4.5	0
									83	1	0	1	0	6	0
									83	2	0.416667	1	0	6	0
									83	3	0.583333	1	0	5	-1
									83	4	1.91667	1	0	6	0
									83	6	3.5	1	0	5.5	-0.5
									84	1	0	0	1	5	0
									84	2	0.416667	0	1	5.5	0.5
									84	3	0.583333	0	1	4.5	-0.5
									84	4	2	0	1	5.5	0.5
									84	6	3.5	0	1	6	1
									84	7	4.5	0	1	6	1
									85	1	0	1	0	4.5	0
									85	2	0.416667	1	0	5.5	1
									85	3	0.583333	1	0	6	1.5
									85	6	3.41667	1	0	5.5	1
									85	7	4.5	1	0	4.5	0
									85	8	5.75	1	0	4.5	0
									86	1	0	0	0	4.5	0
									86	2	0.416667	0	0	3.5	-1
									86	3	0.583333	0	0	2.5	-2
									86	4	2	0	0	3.5	-1
									86	6	3.66667	0	0	5	0.5
									86	7	4.5	0	0	5	0.5
									87	1	0	0	1	4	0
									87	2	0.333333	0	1	4.5	0.5
									87	3	0.5	0	1	4	0
									87	4	1.91667	0	1	4.5	0.5
									87	6	3.5	0	1	4	0
									87	7	4.5	0	1	3.5	-0.5
									88	1	0	0	1	5	0
									88	2	0.333333	0	1	5.5	0.5
									88	3	0.583333	0	1	5	0
									88	4	1.91667	0	1	4.5	-0.5
									88	6	3.5	0	1	5.5	0.5
									88	7	4.5	0	1	5.5	0.5
									89	1	0	0	1	7	0
									89	2	0.416667	0	1	6.5	-0.5
									89	3	0.583333	0	1	5.5	-1.5
									89	6	3.5	0	1	7	0
									89	7	4.75	0	1	6.5	-0.5
									90	1	0	1	0	5.5	0
									90	2	0.333333	1	0	5	-0.5
									90	3	0.583333	1	0	5	-0.5
									90	4	1.91667	1	0	4	-1.5
									90	6	3.5	1	0	4	-1.5
									90	7	4.5	1	0	6	0.5
									91	1	0	1	0	4.5	0
									91	2	0.416667	1	0	4.5	0
									91	3	0.583333	1	0	4	-0.5
									91	4	1.91667	1	0	4	-0.5
									91	8	5.58333	1	0	5.5	1
									92	1	0	0	0	5	0
									92	2	0.333333	0	0	5	0
									92	3	0.583333	0	0	3.5	-1.5
									92	4	1.91667	0	0	2	-3
									92	6	3.66667	0	0	1	-4
									93	1	0	0	0	6	0
									93	2	0.333333	0	0	6	0
									93	3	0.583333	0	0	6	0
									93	4	2	0	0	6	0
									93	5	3.16667	0	0	6	0
									93	6	3.58333	0	0	6	0
									94	1	0	0	1	3.5	0
									94	2	0.333333	0	1	5	1.5
									94	3	0.5	0	1	5	1.5
									94	6	3.5	0	1	4.5	1
									94	8	5.5	0	1	1	-2.5
									95	1	0	0	0	5.5	0
									95	2	0.333333	0	0	5	-0.5
									95	3	0.583333	0	0	6	0.5
									95	4	1.91667	0	0	6	0.5
									95	6	3.5	0	0	6	0.5
									96	1	0	0	0	6	0
									96	2	0.333333	0	0	6	0
									96	3	0.583333	0	0	6	0
									96	6	3.5	0	0	7	1
									97	1	0	1	0	3	0
									97	2	0.416667	1	0	5	2
									97	3	0.583333	1	0	3	0
									97	4	1.91667	1	0	3	0
									97	6	3.41667	1	0	3.5	0.5
									97	7	4.5	1	0	4.5	1.5
									98	1	0	1	0	5.5	0
									98	2	0.333333	1	0	6	0.5
									98	3	0.583333	1	0	6	0.5
									98	4	1.91667	1	0	5.5	0
									98	6	3.41667	1	0	5.5	0
									98	7	4.5	1	0	7	1.5
									99	1	0	0	1	4.5	0
									99	2	0.333333	0	1	5.5	1
									99	3	0.583333	0	1	6	1.5
									99	4	1.91667	0	1	6	1.5
									99	6	3.41667	0	1	7	2.5
									100	1	0	1	0	5.5	0
									100	2	0.333333	1	0	6	0.5
									100	3	0.583333	1	0	5.5	0
									100	4	1.91667	1	0	6.5	1
									100	6	3.41667	1	0	5.5	0
									100	7	4.5	1	0	6	0.5
									101	1	0	0	0	5.5	0
									101	2	0.333333	0	0	4.5	-1
									101	3	0.583333	0	0	5.5	0
									101	4	1.91667	0	0	6	0.5
									101	5	2.91667	0	0	5.5	0
									101	6	3.5	0	0	4.5	-1
									101	7	4.5	0	0	5	-0.5
									101	8	5.75	0	0	5.5	0
									102	1	0	0	1	4	0
									102	2	0.333333	0	1	5.5	1.5
									102	3	0.5	0	1	5	1
									102	4	2	0	1	7	3
									102	6	3.5	0	1	7	3
									102	7	4.5	0	1	7	3
									103	1	0	0	0	5	0
									103	2	0.416667	0	0	4	-1
									103	3	0.583333	0	0	1	-4
									103	4	1.91667	0	0	4	-1
									104	1	0	1	0	4.5	0
									104	2	0.416667	1	0	3.5	-1
									104	3	0.583333	1	0	4	-0.5
									104	6	3.83333	1	0	2	-2.5
									105	1	0	0	0	6	0
									105	2	0.416667	0	0	5.5	-0.5
									105	3	0.583333	0	0	5.5	-0.5
									105	4	2	0	0	5	-1
									105	6	3.5	0	0	4.5	-1.5
									105	7	4.5	0	0	5	-1
									106	1	0	0	0	5.5	0
									106	2	0.333333	0	0	5.5	0
									106	3	0.583333	0	0	5.5	0
									106	4	2	0	0	5.5	0
									107	1	0	0	1	4.5	0
									107	2	0.333333	0	1	5	0.5
									107	3	0.5	0	1	5	0.5
									107	6	3.5	0	1	6	1.5
									108	1	0	0	1	4.5	0
									108	2	0.333333	0	1	3.5	-1
									108	3	0.583333	0	1	3	-1.5
									108	4	2	0	1	3	-1.5
									109	1	0	0	0	2	0
									109	2	0.333333	0	0	3.5	1.5
									109	3	0.583333	0	0	4	2
									109	4	1.91667	0	0	3.5	1.5
									109	6	3.5	0	0	3.5	1.5
									110	1	0	1	0	6	0
									110	2	0.416667	1	0	6.5	0.5
									110	3	0.583333	1	0	5	-1
									110	5	3	1	0	5.5	-0.5
									110	6	3.41667	1	0	5	-1
									111	1	0	0	1	6	0
									111	2	0.333333	0	1	5.5	-0.5
									111	3	0.583333	0	1	6	0
									111	4	2	0	1	5.5	-0.5
									111	7	4.5	0	1	5	-1
									112	1	0	0	0	6	0
									112	2	0.333333	0	0	6	0
									112	3	0.583333	0	0	6	0
									113	1	0	0	0	6	0
									113	2	0.416667	0	0	5	-1
									113	3	0.583333	0	0	5.5	-0.5
									113	4	2	0	0	7	1
									114	1	0	0	0	5	0
									114	2	0.416667	0	0	5	0
									114	3	0.583333	0	0	4.5	-0.5
									114	4	2	0	0	999	999
									115	1	0	0	0	6.5	0
									115	2	0.333333	0	0	6	-0.5
									115	3	0.583333	0	0	5	-1.5
									115	4	1.91667	0	0	4.5	-2
									115	6	3.41667	0	0	5.5	-1
									115	7	4.5	0	0	5.5	-1
									116	1	0	0	0	4.5	0
									116	2	0.416667	0	0	4.5	0
									116	3	0.583333	0	0	5	0.5
									116	4	2	0	0	5	0.5
									116	5	3.16667	0	0	4.5	0
									116	6	3.5	0	0	4	-0.5
									116	7	4.75	0	0	5	0.5
									117	1	0	0	0	5.5	0
									117	2	0.333333	0	0	6	0.5
									117	3	0.583333	0	0	6	0.5
									117	4	1.91667	0	0	6	0.5
									117	5	3.08333	0	0	6	0.5
									117	6	3.5	0	0	6	0.5
									117	7	4.5	0	0	6	0.5
									118	1	0	0	1	5	0
									118	2	0.416667	0	1	4	-1
									118	3	0.583333	0	1	4	-1
									118	4	1.91667	0	1	1.5	-3.5
									119	1	0	0	1	4	0
									119	2	0.416667	0	1	4	0
									119	3	0.583333	0	1	5	1
									119	4	2	0	1	5	1
									119	5	3.16667	0	1	5.5	1.5
									119	6	3.66667	0	1	5	1
									119	7	4.5	0	1	6	2
									120	1	0	0	1	5	0
									120	2	0.416667	0	1	6	1
									120	3	0.583333	0	1	6	1
									120	6	3.41667	0	1	6	1
									120	7	4.5	0	1	6.5	1.5
									121	1	0	0	1	5.5	0
									121	2	0.416667	0	1	7	1.5
									121	3	0.5	0	1	7	1.5
									121	4	2	0	1	6.5	1
									121	5	2.5	0	1	6.5	1
									121	6	3.5	0	1	5.5	0
									121	7	4.5	0	1	6	0.5
									122	1	0	1	0	5	0
									122	2	0.333333	1	0	5	0
									122	3	0.583333	1	0	5	0
									122	4	2.08333	1	0	4	-1
									122	6	3.5	1	0	4.5	-0.5
									122	7	4.5	1	0	3.5	-1.5
									123	1	0	0	1	4.5	0
									123	2	0.416667	0	1	4.5	0
									123	3	0.666667	0	1	1.5	-3
									124	1	0	0	1	6	0
									124	2	0.416667	0	1	3.5	-2.5
									124	3	0.5	0	1	1	-5
									124	4	1.75	0	1	2	-4
									124	7	4.5	0	1	1	-5
									125	1	0	1	0	5.5	0
									125	2	0.416667	1	0	6	0.5
									125	3	0.583333	1	0	5.5	0
									125	5	2.5	1	0	5	-0.5
									125	6	3.5	1	0	5.5	0
									125	7	4.5	1	0	5.5	0
									126	1	0	0	1	5	0
									126	2	0.416667	0	1	2	-3
									126	3	0.5	0	1	2.5	-2.5
									127	1	0	1	0	6	0
									127	2	0.333333	1	0	7	1
									127	3	0.583333	1	0	6.5	0.5
									127	5	2.5	1	0	5	-1
									127	6	3.5	1	0	5	-1
									127	7	4.5	1	0	5.5	-0.5
									128	1	0	0	1	7	0
									128	2	0.333333	0	1	7	0
									128	3	0.583333	0	1	7	0
									128	5	2.5	0	1	5.5	-1.5
									128	6	3.5	0	1	6.5	-0.5
									128	7	4.5	0	1	6.5	-0.5
									129	1	0	1	0	5.5	0
									129	2	0.416667	1	0	5	-0.5
									129	3	0.583333	1	0	6	0.5
									129	4	2.08333	1	0	7	1.5
									129	5	2.66667	1	0	6	0.5
									130	1	0	0	1	5	0
									130	2	0.333333	0	1	3.5	-1.5
									130	3	0.5	0	1	4	-1
									130	4	2.08333	0	1	3	-2
									130	5	2.58333	0	1	3	-2
									130	6	3.5	0	1	2	-3
									130	7	4.5	0	1	2	-3
									131	1	0	0	1	5	0
									131	2	0.333333	0	1	6	1
									131	3	0.583333	0	1	5	0
									131	4	1.91667	0	1	4.5	-0.5
									131	5	2.5	0	1	4	-1
									131	6	3.58333	0	1	4	-1
									131	7	4.5	0	1	5	0
									132	1	0	1	0	5	0
									132	2	0.583333	1	0	5	0
									132	3	0.666667	1	0	4	-1
									132	4	1.91667	1	0	5	0
									132	5	2.66667	1	0	4.5	-0.5
									132	6	3.5	1	0	5	0
									132	7	4.5	1	0	6	1
									133	1	0	1	0	5	0
									133	2	0.416667	1	0	4.5	-0.5
									133	3	0.583333	1	0	5.5	0.5
									133	4	1.83333	1	0	6.5	1.5
									133	5	2.5	1	0	5.5	0.5
									133	6	3.5	1	0	6.5	1.5
									134	1	0	1	0	5.5	0
									134	2	0.333333	1	0	6	0.5
									134	3	0.5	1	0	6	0.5
									134	5	2.41667	1	0	4.5	-1
									134	6	3.5	1	0	5	-0.5
									134	7	4.5	1	0	5	-0.5
									135	1	0	1	0	4.5	0
									135	2	0.333333	1	0	3.5	-1
									135	3	0.583333	1	0	4.5	0
									135	4	1.83333	1	0	4	-0.5
									136	1	0	1	0	5.5	0
									136	2	0.333333	1	0	5	-0.5
									136	3	0.583333	1	0	5	-0.5
									136	5	2.41667	1	0	4.5	-1
									136	6	3.5	1	0	3.5	-2
									136	7	4.58333	1	0	4.5	-1
									137	1	0	0	1	5	0
									137	2	0.333333	0	1	5	0
									137	3	0.5	0	1	6	1
									137	5	2.5	0	1	7	2
									137	6	3.5	0	1	6.5	1.5
									137	7	4.5	0	1	6	1
									138	1	0	0	1	6	0
									138	2	0.333333	0	1	6	0
									138	3	0.583333	0	1	6	0
									138	5	2.5	0	1	6	0
									138	6	3.5	0	1	6	0
									138	7	4.58333	0	1	6	0
									139	1	0	1	0	5.5	0
									139	2	0.333333	1	0	6	0.5
									139	3	0.5	1	0	6	0.5
									139	5	2.5	1	0	5.5	0
									139	6	3.5	1	0	7	1.5
									140	1	0	1	0	4.5	0
									140	2	0.333333	1	0	5	0.5
									140	3	0.583333	1	0	5	0.5
									140	5	2.33333	1	0	5	0.5
									140	6	3.5	1	0	5	0.5
									140	7	4.5	1	0	5.5	1
									141	1	0	1	0	5.5	0
									141	2	0.333333	1	0	7	1.5
									141	3	0.583333	1	0	5.5	0
									141	4	2.16667	1	0	6	0.5
									141	5	2.66667	1	0	6	0.5
									141	6	3.5	1	0	7	1.5
									141	7	4.58333	1	0	6.5	1
									142	1	0	0	1	3.5	0
									142	2	0.416667	0	1	5	1.5
									142	3	0.5	0	1	4.5	1
									142	5	2.41667	0	1	5.5	2
									142	6	3.5	0	1	6	2.5
									142	7	4.5	0	1	6	2.5
									143	1	0	1	0	5.5	0
									143	2	0.333333	1	0	5	-0.5
									143	3	0.583333	1	0	6	0.5
									143	4	1.83333	1	0	6.5	1
									143	5	2.5	1	0	6	0.5
									143	6	3.5	1	0	6	0.5
									143	7	4.5	1	0	6.5	1
									144	1	0	0	0	3.5	0
									144	2	0.416667	0	0	1.5	-2
									144	3	0.583333	0	0	2	-1.5
									144	4	1.83333	0	0	1	-2.5
									145	1	0	0	1	3.5	0
									145	2	0.416667	0	1	3.5	0
									145	3	0.583333	0	1	4.5	1
									145	5	2.5	0	1	4	0.5
									145	6	3.5	0	1	5	1.5
									146	1	0	0	1	6	0
									146	2	0.416667	0	1	3.5	-2.5
									146	3	0.583333	0	1	2.5	-3.5
									146	4	2	0	1	2	-4
									147	1	0	0	0	5	0
									147	2	0.333333	0	0	4	-1
									147	3	0.5	0	0	3.5	-1.5
									147	5	2.41667	0	0	5	0
									148	1	0	1	0	4	0
									148	2	0.333333	1	0	3	-1
									148	3	0.583333	1	0	2.5	-1.5
									148	4	2.08333	1	0	2.5	-1.5
									148	5	2.58333	1	0	2.5	-1.5
									148	6	3.5	1	0	3	-1
									148	7	4.5	1	0	4	0
									149	1	0	0	1	4	0
									149	2	0.416667	0	1	3.5	-0.5
									149	3	0.5	0	1	6	2
									150	1	0	0	1	3.5	0
									150	2	0.416667	0	1	3.5	0
									150	3	0.5	0	1	4	0.5
									150	5	2.5	0	1	999	999
									150	6	3.5	0	1	999	999

## Sheet: Motivation
Participants’ Motivation in Engineering from College Entry through One Year Post-Graduation (Figure 2)										Raw Data
										SubjID	Timepoint	Year	FMentor	MMentor	Motivation	Motivation Centered
Figure 2 Values										1	1	0	1	0	2	0
Baseline Subtracted Means										1	2	0.333333	1	0	7	5
		Baseline	Year 1	Year 2	Year 3	Year 4	Year 5			1	3	0.583333	1	0	6.6	4.6
	No Mentor	0	-0.117	-0.234	-0.351	-0.467	-0.545			1	4	1.58333	1	0	7	5
	Male Mentor	0	-0.136	-0.271	-0.407	-0.543	-0.633			1	5	3	1	0	7	5
	Female Mentor	0	-0.01	-0.021	-0.031	-0.042	-0.049			2	1	0	1	0	3	0
Standard Error										2	2	0.333333	1	0	4	1
		Baseline	Year 1	Year 2	Year 3	Year 4	Year 5			2	3	0.583333	1	0	4	1
	No Mentor	0.124	0.12	0.131	0.154	0.183	0.206			2	4	1.58333	1	0	5.6	2.6
	Male Mentor	0.119	0.115	0.125	0.145	0.173	0.194			2	5	3.08333	1	0	5.2	2.2
	Female Mentor	0.117	0.114	0.122	0.141	0.167	0.186			2	8	5.5	1	0	5.8	2.8
										3	1	0	0	1	6	0
										3	2	0.416667	0	1	4.2	-1.8
										3	3	0.583333	0	1	4.6	-1.4
										4	1	0	0	1	4.8	0
										4	2	0.333333	0	1	4.4	-0.4
										4	3	0.583333	0	1	4.6	-0.2
										4	4	1.58333	0	1	4	-0.8
										4	5	3	0	1	4.2	-0.6
										4	6	3.5	0	1	4.4	-0.4
										4	7	4.91667	0	1	4.4	-0.4
										5	1	0	0	0	5.4	0
										5	2	0.333333	0	0	5	-0.4
										5	3	0.583333	0	0	5.4	0
										5	4	1.58333	0	0	5.8	0.4
										5	5	2.58333	0	0	6	0.6
										5	7	4.91667	0	0	5.4	0
										6	1	0	0	0	6.4	0
										6	2	0.333333	0	0	6.2	-0.2
										6	3	0.666667	0	0	6.2	-0.2
										7	1	0	1	0	6	0
										7	2	0.333333	1	0	6	0
										7	3	0.583333	1	0	6	0
										7	4	1.58333	1	0	4.6	-1.4
										7	8	5.5	1	0	6	0
										8	1	0	1	0	5	0
										8	2	0.333333	1	0	4.6	-0.4
										8	3	0.5	1	0	4.4	-0.6
										8	4	1.58333	1	0	4.8	-0.2
										8	8	5.5	1	0	5.2	0.2
										9	1	0	1	0	5.2	0
										9	2	0.583333	1	0	4.4	-0.8
										9	3	0.666667	1	0	5	-0.2
										9	9	6.5	1	0	4	-1.2
										10	1	0	0	1	4.4	0
										10	2	0.333333	0	1	3.4	-1
										10	3	0.583333	0	1	3.4	-1
										11	1	0	0	1	5.2	0
										11	2	0.5	0	1	5.2	0
										11	3	0.583333	0	1	5.2	0
										11	8	5.5	0	1	5.2	0
										12	1	0	0	0	6.4	0
										12	2	0.333333	0	0	6.2	-0.2
										12	3	0.583333	0	0	6.4	0
										12	4	1.58333	0	0	6.6	0.2
										12	8	5.5	0	0	6.6	0.2
										13	1	0	0	0	6.4	0
										13	2	0.333333	0	0	5.4	-1
										13	3	0.583333	0	0	5.2	-1.2
										13	4	1.58333	0	0	3.4	-3
										13	5	3	0	0	5	-1.4
										13	8	5.5	0	0	4.6	-1.8
										14	1	0	1	0	6	0
										14	2	0.333333	1	0	5.2	-0.8
										14	3	0.583333	1	0	5.4	-0.6
										14	4	1.58333	1	0	6	0
										14	8	5.58333	1	0	5.4	-0.6
										15	1	0	1	0	5.6	0
										15	2	0.333333	1	0	7	1.4
										15	3	0.583333	1	0	6.6	1
										15	4	1.58333	1	0	6.2	0.6
										15	5	3	1	0	7	1.4
										15	8	5.5	1	0	6.4	0.8
										16	1	0	1	0	7	0
										16	2	0.416667	1	0	999	999
										16	3	0.666667	1	0	7	0
										16	4	1.5	1	0	6	-1
										17	1	0	1	0	6.2	0
										17	2	0.333333	1	0	6.8	0.6
										17	3	0.583333	1	0	6.8	0.6
										18	1	0	0	1	6.6	0
										18	2	0.416667	0	1	6.6	0
										18	3	0.5	0	1	6.8	0.2
										18	4	1.5	0	1	5.4	-1.2
										18	5	3	0	1	5.4	-1.2
										18	8	5.5	0	1	5.4	-1.2
										19	1	0	0	1	6.8	0
										19	2	0.416667	0	1	7	0.2
										19	3	0.666667	0	1	7	0.2
										19	4	1.5	0	1	4.4	-2.4
										19	8	5.5	0	1	5	-1.8
										20	1	0	1	0	5.6	0
										20	2	0.333333	1	0	6	0.4
										20	3	0.583333	1	0	6.4	0.8
										20	4	1.58333	1	0	5.2	-0.4
										21	1	0	1	0	4.6	0
										21	2	0.333333	1	0	4.6	0
										21	3	0.583333	1	0	4.8	0.2
										21	4	1.58333	1	0	4.6	0
										21	5	3.08333	1	0	5.6	1
										21	9	6.5	1	0	4.4	-0.2
										22	1	0	1	0	5.6	0
										22	2	0.333333	1	0	5.6	0
										22	3	0.583333	1	0	6	0.4
										22	4	1.58333	1	0	5.8	0.2
										22	5	3	1	0	5.8	0.2
										22	8	5.66667	1	0	5.2	-0.4
										23	1	0	0	1	5.2	0
										23	2	0.416667	0	1	6.6	1.4
										23	3	0.583333	0	1	6.8	1.6
										23	4	1.58333	0	1	6.8	1.6
										23	5	3	0	1	3.4	-1.8
										24	1	0	1	0	6.2	0
										24	2	0.416667	1	0	5.4	-0.8
										24	3	0.583333	1	0	5.6	-0.6
										24	4	1.66667	1	0	4	-2.2
										24	5	3	1	0	5.6	-0.6
										24	8	5.66667	1	0	4.8	-1.4
										25	1	0	0	1	4.2	0
										25	2	0.5	0	1	4.4	0.2
										25	3	0.5	0	1	4.2	0
										25	4	1.58333	0	1	4	-0.2
										26	1	0	0	1	6.4	0
										26	2	0.5	0	1	7	0.6
										26	3	0.583333	0	1	6.8	0.4
										26	4	1.58333	0	1	4	-2.4
										26	7	4.58333	0	1	3	-3.4
										27	1	0.0833333	0	0	4.2	0
										27	2	0.333333	0	0	5.2	1
										27	3	0.583333	0	0	4.6	0.4
										28	1	0	0	1	5.8	0
										28	2	0.416667	0	1	4.6	-1.2
										28	3	0.583333	0	1	4.6	-1.2
										28	4	1.58333	0	1	3.2	-2.6
										28	5	3	0	1	5.4	-0.4
										28	6	3.66667	0	1	4	-1.8
										29	1	0	0	1	3.4	0
										29	2	0.333333	0	1	5	1.6
										29	3	0.583333	0	1	5	1.6
										29	4	1.58333	0	1	4	0.6
										29	5	3	0	1	5	1.6
										29	6	4.91667	0	1	999	999
										30	1	0	1	0	6	0
										30	2	0.333333	1	0	5.6	-0.4
										30	3	0.5	1	0	5.8	-0.2
										30	4	1.58333	1	0	4.6	-1.4
										30	9	6.41667	1	0	5.2	-0.8
										31	1	0	0	0	5.6	0
										31	2	0.333333	0	0	5.8	0.2
										31	3	0.583333	0	0	5.8	0.2
										31	4	1.58333	0	0	5.4	-0.2
										31	9	6.66667	0	0	6	0.4
										32	1	0	1	0	6.6	0
										32	2	0.333333	1	0	6	-0.6
										32	3	0.583333	1	0	6.4	-0.2
										32	4	1.58333	1	0	5.4	-1.2
										32	5	3.08333	1	0	5	-1.6
										32	8	5.41667	1	0	5.4	-1.2
										33	1	0	0	0	6.6	0
										33	2	0.416667	0	0	6.6	0
										33	3	0.583333	0	0	6.2	-0.4
										34	1	0	0	1	4.8	0
										34	2	0.333333	0	1	5	0.2
										34	3	0.583333	0	1	5.2	0.4
										34	4	1.58333	0	1	3.4	-1.4
										34	5	3	0	1	4.4	-0.4
										34	8	5.5	0	1	4.8	0
										35	1	0	0	0	3.6	0
										35	2	0.333333	0	0	4.8	1.2
										35	3	0.583333	0	0	4.8	1.2
										35	4	1.58333	0	0	5	1.4
										35	5	3	0	0	5	1.4
										35	8	5.5	0	0	4.2	0.6
										36	1	0	1	0	5.4	0
										36	2	0.333333	1	0	6	0.6
										36	3	0.583333	1	0	5.4	0
										36	4	1.58333	1	0	5.4	0
										36	8	5.41667	1	0	6	0.6
										37	1	0	0	0	5	0
										37	2	0.416667	0	0	4	-1
										37	3	0.583333	0	0	4	-1
										37	4	1.58333	0	0	4.4	-0.6
										38	1	0	0	0	6.4	0
										38	2	0.416667	0	0	5.6	-0.8
										38	3	0.583333	0	0	5.6	-0.8
										38	4	1.58333	0	0	4.8	-1.6
										38	8	5.58333	0	0	4.2	-2.2
										39	1	0	0	1	5.6	0
										39	2	0.333333	0	1	5.6	0
										39	3	0.583333	0	1	5.2	-0.4
										39	4	1.58333	0	1	4.75	-0.85
										39	8	5.75	0	1	3.6	-2
										40	1	0	0	1	5.8	0
										40	2	0.416667	0	1	5.4	-0.4
										40	3	0.583333	0	1	6	0.2
										40	4	1.58333	0	1	4.2	-1.6
										40	7	4.75	0	1	4.2	-1.6
										41	1	0	1	0	4.6	0
										41	2	0.416667	1	0	5.8	1.2
										41	3	0.583333	1	0	5.4	0.8
										41	4	1.58333	1	0	4.8	0.2
										42	1	0.0833333	1	0	6.6	0
										42	2	0.333333	1	0	6.4	-0.2
										42	3	0.5	1	0	6	-0.6
										42	4	1.58333	1	0	2.8	-3.8
										42	5	3	1	0	5.8	-0.8
										42	7	4.75	1	0	3.8	-2.8
										43	1	0.0833333	0	0	5.8	0
										43	2	0.333333	0	0	4.6	-1.2
										43	3	0.583333	0	0	4.6	-1.2
										43	4	1.58333	0	0	5	-0.8
										43	5	3	0	0	5.8	0
										43	8	5.66667	0	0	5.6	-0.2
										44	1	0.0833333	0	0	5.8	0
										44	2	0.416667	0	0	5.6	-0.2
										44	3	0.583333	0	0	5.4	-0.4
										44	4	1.58333	0	0	5.6	-0.2
										44	8	5.66667	0	0	5.2	-0.6
										45	1	0.0833333	0	0	5.4	0
										45	2	0.333333	0	0	4.8	-0.6
										45	3	0.583333	0	0	4.6	-0.8
										45	4	1.58333	0	0	5.4	0
										45	5	3	0	0	4.6	-0.8
										45	8	5.5	0	0	5	-0.4
										46	1	0.0833333	0	0	6	0
										46	2	0.333333	0	0	6.4	0.4
										46	3	0.583333	0	0	6.4	0.4
										46	4	1.58333	0	0	6.6	0.6
										46	8	5.75	0	0	6.8	0.8
										46	9	6.5	0	0	6.2	0.2
										47	1	0.0833333	0	0	6.2	0
										47	2	0.416667	0	0	4.6	-1.6
										47	3	0.583333	0	0	4.8	-1.4
										48	1	0	0	0	5.2	0
										48	2	0.333333	0	0	5.6	0.4
										48	3	0.583333	0	0	5.2	0
										48	4	1.58333	0	0	5	-0.2
										48	10	7.5	0	0	4	-1.2
										49	1	0	0	0	6.2	0
										49	2	0.416667	0	0	6.4	0.2
										49	3	0.583333	0	0	6	-0.2
										49	4	2	0	0	3.8	-2.4
										49	7	4.5	0	0	4	-2.2
										50	1	0	0	1	5.2	0
										50	2	0.416667	0	1	6	0.8
										50	3	0.583333	0	1	6	0.8
										50	4	2	0	1	5.8	0.6
										50	6	3.83333	0	1	5.8	0.6
										50	7	4.5	0	1	5.6	0.4
										51	1	0	1	0	4	0
										51	2	0.416667	1	0	5.8	1.8
										51	3	0.583333	1	0	6	2
										51	4	2	1	0	5.4	1.4
										51	7	4.41667	1	0	6	2
										52	1	0	0	0	6.4	0
										52	2	0.416667	0	0	7	0.6
										52	3	0.583333	0	0	6.6	0.2
										52	7	4.66667	0	0	5.6	-0.8
										53	1	0	1	0	5.4	0
										53	2	0.416667	1	0	4.2	-1.2
										53	3	0.583333	1	0	4.4	-1
										53	9	6.66667	1	0	999	999
										54	1	0	0	1	6.6	0
										54	2	0.416667	0	1	7	0.4
										54	3	0.583333	0	1	7	0.4
										54	4	2	0	1	6.4	-0.2
										54	6	3.83333	0	1	6.4	-0.2
										54	7	4.66667	0	1	5.6	-1
										55	1	0	1	0	5.6	0
										55	2	0.416667	1	0	4.8	-0.8
										55	3	0.583333	1	0	5.2	-0.4
										55	4	2	1	0	2.6	-3
										55	5	3.75	1	0	999	999
										55	6	4.5	1	0	6.2	0.6
										56	1	0	0	0	4.8	0
										56	2	0.416667	0	0	5.2	0.4
										56	3	0.583333	0	0	5.2	0.4
										56	8	5.58333	0	0	999	999
										57	1	0	0	0	4.2	0
										57	2	0.416667	0	0	6.6	2.4
										57	3	0.583333	0	0	6.8	2.6
										57	4	2	0	0	5.6	1.4
										57	7	4.75	0	0	5.2	1
										58	1	0	0	0	6.4	0
										58	2	0.416667	0	0	6.2	-0.2
										58	3	0.583333	0	0	6	-0.4
										58	4	2	0	0	4.4	-2
										58	6	3.75	0	0	5.8	-0.6
										58	7	4.5	0	0	5	-1.4
										59	1	0	0	0	4.2	0
										59	2	0.416667	0	0	4.6	0.4
										59	3	0.583333	0	0	4.4	0.2
										59	7	4.83333	0	0	4.2	0
										60	1	0	1	0	3.8	0
										60	2	0.333333	1	0	6.8	3
										60	3	0.583333	1	0	6.8	3
										61	1	0	1	0	4.8	0
										61	2	0.416667	1	0	4.2	-0.6
										61	3	0.583333	1	0	3.8	-1
										61	8	5.58333	1	0	3.2	-1.6
										62	1	0	0	1	6.6	0
										62	2	0.416667	0	1	5.6	-1
										62	3	0.583333	0	1	5.8	-0.8
										62	6	3.75	0	1	6	-0.6
										62	7	4.5	0	1	5.6	-1
										63	1	0	1	0	5.6	0
										63	2	0.416667	1	0	5	-0.6
										63	3	0.583333	1	0	5.2	-0.4
										63	7	4.66667	1	0	5.2	-0.4
										64	1	0	0	1	6.4	0
										64	2	0.416667	0	1	6.4	0
										64	3	0.583333	0	1	6.2	-0.2
										64	7	4.83333	0	1	5.8	-0.6
										65	1	0	0	1	5.6	0
										65	2	0.416667	0	1	5.8	0.2
										65	3	0.583333	0	1	6	0.4
										65	7	4.66667	0	1	5.4	-0.2
										66	1	0	0	0	5	0
										66	2	0.416667	0	0	3.2	-1.8
										66	3	0.583333	0	0	2.8	-2.2
										66	4	2	0	0	2.6	-2.4
										67	1	0	0	1	4.8	0
										67	2	0.416667	0	1	4.6	-0.2
										67	3	0.583333	0	1	5.2	0.4
										67	4	2.08333	0	1	5.6	0.8
										67	7	4.5	0	1	6	1.2
										68	1	0	1	0	6.6	0
										68	2	0.416667	1	0	4.6	-2
										68	3	0.583333	1	0	4	-2.6
										68	4	2	1	0	3.8	-2.8
										69	1	0	1	0	6.2	0
										69	2	0.416667	1	0	6.8	0.6
										69	3	0.583333	1	0	6.4	0.2
										70	1	0	0	0	6.4	0
										70	2	0.416667	0	0	6	-0.4
										70	3	0.583333	0	0	5.8	-0.6
										70	4	2	0	0	4	-2.4
										70	8	5.5	0	0	4.4	-2
										71	1	0	0	1	6.8	0
										71	2	0.416667	0	1	5.2	-1.6
										71	3	0.583333	0	1	5.4	-1.4
										71	4	2	0	1	5.6	-1.2
										71	5	3	0	1	4.8	-2
										71	6	3.75	0	1	5	-1.8
										71	8	5.5	0	1	6	-0.8
										72	1	0	0	1	5.8	0
										72	2	0.583333	0	1	7	1.2
										72	3	0.666667	0	1	7	1.2
										72	4	2	0	1	6	0.2
										72	7	4.66667	0	1	6	0.2
										73	1	0	0	1	5.8	0
										73	2	0.416667	0	1	6.2	0.4
										73	3	0.583333	0	1	6.2	0.4
										73	4	2	0	1	5	-0.8
										73	7	4.41667	0	1	6.4	0.6
										74	1	0	1	0	5.8	0
										74	2	0.416667	1	0	5.6	-0.2
										74	3	0.583333	1	0	5.6	-0.2
										74	4	2	1	0	4.4	-1.4
										75	1	0	0	0	5.4	0
										75	2	0.416667	0	0	5.8	0.4
										75	3	0.666667	0	0	5.6	0.2
										75	4	2	0	0	3.6	-1.8
										75	7	4.91667	0	0	6.2	0.8
										76	1	0	0	0	4.8	0
										76	2	0.416667	0	0	5	0.2
										76	3	0.583333	0	0	5.8	1
										76	8	5.58333	0	0	5.4	0.6
										77	1	0	0	0	5.8	0
										77	2	0.416667	0	0	6	0.2
										77	3	0.583333	0	0	5.8	0
										77	4	2	0	0	5.4	-0.4
										78	1	0	0	0	4.8	0
										78	2	0.416667	0	0	4.2	-0.6
										78	3	0.583333	0	0	3.8	-1
										78	7	4.5	0	0	5.4	0.6
										78	8	5.5	0	0	5.4	0.6
										79	1	0	1	0	5.2	0
										79	2	0.416667	1	0	4.8	-0.4
										79	3	0.583333	1	0	5	-0.2
										79	4	2	1	0	3.4	-1.8
										79	9	6.5	1	0	3	-2.2
										80	1	0	0	1	6.2	0
										80	2	0.333333	0	1	4.2	-2
										80	3	0.5	0	1	4.2	-2
										80	4	2	0	1	5.4	-0.8
										80	6	3.66667	0	1	3.6	-2.6
										80	7	4.5	0	1	5.6	-0.6
										80	8	5.75	0	1	2.6	-3.6
										81	1	0	1	0	7	0
										81	2	0.333333	1	0	5.6	-1.4
										81	3	0.583333	1	0	5.8	-1.2
										81	4	1.91667	1	0	7	0
										81	7	4.58333	1	0	6.8	-0.2
										82	1	0	0	0	5.2	0
										82	2	0.416667	0	0	5.6	0.4
										82	3	0.583333	0	0	5.8	0.6
										82	6	3.5	0	0	4.4	-0.8
										82	8	5.5	0	0	4.4	-0.8
										83	1	0	1	0	4.6	0
										83	2	0.416667	1	0	6.2	1.6
										83	3	0.583333	1	0	6	1.4
										83	4	1.91667	1	0	6.4	1.8
										83	6	3.5	1	0	5.8	1.2
										84	1	0	0	1	6.6	0
										84	2	0.416667	0	1	5.8	-0.8
										84	3	0.583333	0	1	5.6	-1
										84	4	2	0	1	5.8	-0.8
										84	6	3.5	0	1	6.8	0.2
										84	7	4.5	0	1	6.8	0.2
										85	1	0	1	0	5.6	0
										85	2	0.416667	1	0	5.8	0.2
										85	3	0.583333	1	0	5.8	0.2
										85	6	3.41667	1	0	5.4	-0.2
										85	7	4.5	1	0	6	0.4
										85	8	5.75	1	0	5.4	-0.2
										86	1	0	0	0	3.8	0
										86	2	0.416667	0	0	4.4	0.6
										86	3	0.583333	0	0	4.6	0.8
										86	4	2	0	0	3.8	0
										86	6	3.66667	0	0	6.2	2.4
										86	7	4.5	0	0	4.8	1
										87	1	0	0	1	6	0
										87	2	0.333333	0	1	6.2	0.2
										87	3	0.5	0	1	6.2	0.2
										87	4	1.91667	0	1	5.6	-0.4
										87	6	3.5	0	1	5.2	-0.8
										87	7	4.5	0	1	4.8	-1.2
										88	1	0	0	1	5.4	0
										88	2	0.333333	0	1	4.8	-0.6
										88	3	0.583333	0	1	4.8	-0.6
										88	4	1.91667	0	1	4.2	-1.2
										88	6	3.5	0	1	4.8	-0.6
										88	7	4.5	0	1	5.4	0
										89	1	0	0	1	5.8	0
										89	2	0.416667	0	1	6.4	0.6
										89	3	0.583333	0	1	6.2	0.4
										89	6	3.5	0	1	7	1.2
										89	7	4.75	0	1	5	-0.8
										90	1	0	1	0	6.8	0
										90	2	0.333333	1	0	5.4	-1.4
										90	3	0.583333	1	0	5.8	-1
										90	4	1.91667	1	0	4.8	-2
										90	6	3.5	1	0	5.8	-1
										90	7	4.5	1	0	5.2	-1.6
										91	1	0	1	0	4.8	0
										91	2	0.416667	1	0	5	0.2
										91	3	0.583333	1	0	4.6	-0.2
										91	4	1.91667	1	0	4.2	-0.6
										91	8	5.58333	1	0	5.4	0.6
										92	1	0	0	0	4.8	0
										92	2	0.333333	0	0	5.2	0.4
										92	3	0.583333	0	0	5.2	0.4
										92	4	1.91667	0	0	3.8	-1
										92	6	3.66667	0	0	1.4	-3.4
										93	1	0	0	0	6	0
										93	2	0.333333	0	0	5.8	-0.2
										93	3	0.583333	0	0	5.8	-0.2
										93	4	2	0	0	5.8	-0.2
										93	5	3.16667	0	0	4	-2
										93	6	3.58333	0	0	5.6	-0.4
										94	1	0	0	1	6	0
										94	2	0.333333	0	1	6	0
										94	3	0.5	0	1	6.4	0.4
										94	6	3.5	0	1	4.4	-1.6
										94	8	5.5	0	1	3	-3
										95	1	0	0	0	6.4	0
										95	2	0.333333	0	0	6.8	0.4
										95	3	0.583333	0	0	6.8	0.4
										95	4	1.91667	0	0	6.4	0
										95	6	3.5	0	0	6.8	0.4
										96	1	0	0	0	7	0
										96	2	0.333333	0	0	7	0
										96	3	0.583333	0	0	7	0
										96	6	3.5	0	0	7	0
										97	1	0	1	0	3	0
										97	2	0.416667	1	0	4	1
										97	3	0.583333	1	0	4.2	1.2
										97	4	1.91667	1	0	2.6	-0.4
										97	6	3.41667	1	0	4.4	1.4
										97	7	4.5	1	0	6.6	3.6
										98	1	0	1	0	4.8	0
										98	2	0.333333	1	0	5.6	0.8
										98	3	0.583333	1	0	5.4	0.6
										98	4	1.91667	1	0	5.6	0.8
										98	6	3.41667	1	0	6.2	1.4
										98	7	4.5	1	0	6.4	1.6
										99	1	0	0	1	5.2	0
										99	2	0.333333	0	1	6.8	1.6
										99	3	0.583333	0	1	6.8	1.6
										99	4	1.91667	0	1	5.2	0
										99	6	3.41667	0	1	6.6	1.4
										100	1	0	1	0	6.2	0
										100	2	0.333333	1	0	6.6	0.4
										100	3	0.583333	1	0	6.4	0.2
										100	4	1.91667	1	0	5.8	-0.4
										100	6	3.41667	1	0	6.4	0.2
										100	7	4.5	1	0	5.6	-0.6
										101	1	0	0	0	6	0
										101	2	0.333333	0	0	6.6	0.6
										101	3	0.583333	0	0	6.2	0.2
										101	4	1.91667	0	0	6.2	0.2
										101	5	2.91667	0	0	5.4	-0.6
										101	6	3.5	0	0	4.2	-1.8
										101	7	4.5	0	0	5.4	-0.6
										101	8	5.75	0	0	5.8	-0.2
										102	1	0	0	1	5.6	0
										102	2	0.333333	0	1	6.6	1
										102	3	0.5	0	1	6.6	1
										102	4	2	0	1	6.6	1
										102	6	3.5	0	1	7	1.4
										102	7	4.5	0	1	5.8	0.2
										103	1	0	0	0	4.6	0
										103	2	0.416667	0	0	4.2	-0.4
										103	3	0.583333	0	0	3.4	-1.2
										103	4	1.91667	0	0	4.4	-0.2
										104	1	0	1	0	4.4	0
										104	2	0.416667	1	0	4	-0.4
										104	3	0.583333	1	0	4.2	-0.2
										104	6	3.83333	1	0	2.8	-1.6
										105	1	0	0	0	4.8	0
										105	2	0.416667	0	0	5.4	0.6
										105	3	0.583333	0	0	5.4	0.6
										105	4	2	0	0	5	0.2
										105	6	3.5	0	0	4.8	0
										105	7	4.5	0	0	4.6	-0.2
										106	1	0	0	0	4.8	0
										106	2	0.333333	0	0	6.2	1.4
										106	3	0.583333	0	0	6.4	1.6
										106	4	2	0	0	5.8	1
										107	1	0	0	1	5.2	0
										107	2	0.333333	0	1	5.4	0.2
										107	3	0.5	0	1	5.6	0.4
										107	6	3.5	0	1	7	1.8
										108	1	0	0	1	5.4	0
										108	2	0.333333	0	1	5.2	-0.2
										108	3	0.583333	0	1	5.6	0.2
										108	4	2	0	1	4.6	-0.8
										109	1	0	0	0	3.2	0
										109	2	0.333333	0	0	5.2	2
										109	3	0.583333	0	0	5.2	2
										109	4	1.91667	0	0	3.2	0
										109	6	3.5	0	0	3.4	0.2
										110	1	0	1	0	5.8	0
										110	2	0.416667	1	0	5.6	-0.2
										110	3	0.583333	1	0	5	-0.8
										110	5	3	1	0	5.4	-0.4
										110	6	3.41667	1	0	5.4	-0.4
										111	1	0	0	1	4.4	0
										111	2	0.333333	0	1	5.4	1
										111	3	0.583333	0	1	4.8	0.4
										111	4	2	0	1	5.6	1.2
										111	7	4.5	0	1	5.6	1.2
										112	1	0	0	0	6.2	0
										112	2	0.333333	0	0	6.8	0.6
										112	3	0.583333	0	0	6.6	0.4
										113	1	0	0	0	5.6	0
										113	2	0.416667	0	0	5.8	0.2
										113	3	0.583333	0	0	5.6	0
										113	4	2	0	0	5.2	-0.4
										114	1	0	0	0	5.6	0
										114	2	0.416667	0	0	5.6	0
										114	3	0.583333	0	0	5.2	-0.4
										114	4	2	0	0	999	999
										115	1	0	0	0	7	0
										115	2	0.333333	0	0	6.4	-0.6
										115	3	0.583333	0	0	6.6	-0.4
										115	4	1.91667	0	0	6.4	-0.6
										115	6	3.41667	0	0	6.6	-0.4
										115	7	4.5	0	0	6.6	-0.4
										116	1	0	0	0	5.2	0
										116	2	0.416667	0	0	5.8	0.6
										116	3	0.583333	0	0	5.8	0.6
										116	4	2	0	0	5.2	0
										116	5	3.16667	0	0	6.2	1
										116	6	3.5	0	0	4.6	-0.6
										116	7	4.75	0	0	5.8	0.6
										117	1	0	0	0	7	0
										117	2	0.333333	0	0	6.8	-0.2
										117	3	0.583333	0	0	6.8	-0.2
										117	4	1.91667	0	0	6.2	-0.8
										117	5	3.08333	0	0	6.8	-0.2
										117	6	3.5	0	0	6.6	-0.4
										117	7	4.5	0	0	6.4	-0.6
										118	1	0	0	1	6.4	0
										118	2	0.416667	0	1	3.6	-2.8
										118	3	0.583333	0	1	3.8	-2.6
										118	4	1.91667	0	1	2	-4.4
										119	1	0	0	1	5.4	0
										119	2	0.416667	0	1	5.4	0
										119	3	0.583333	0	1	5.6	0.2
										119	4	2	0	1	5.8	0.4
										119	5	3.16667	0	1	6.6	1.2
										119	6	3.66667	0	1	6.8	1.4
										119	7	4.5	0	1	5.4	0
										120	1	0	0	1	6	0
										120	2	0.416667	0	1	6.6	0.6
										120	3	0.583333	0	1	6.6	0.6
										120	6	3.41667	0	1	6.4	0.4
										120	7	4.5	0	1	6.4	0.4
										121	1	0	0	1	6	0
										121	2	0.416667	0	1	6.4	0.4
										121	3	0.5	0	1	6.6	0.6
										121	4	2	0	1	6.8	0.8
										121	5	2.5	0	1	7	1
										121	6	3.5	0	1	6.4	0.4
										121	7	4.5	0	1	6.2	0.2
										122	1	0	1	0	6	0
										122	2	0.333333	1	0	6	0
										122	3	0.583333	1	0	6	0
										122	4	2.08333	1	0	4	-2
										122	6	3.5	1	0	6	0
										122	7	4.5	1	0	4.6	-1.4
										123	1	0	0	1	4.8	0
										123	2	0.416667	0	1	5.6	0.8
										123	3	0.666667	0	1	5.2	0.4
										124	1	0	0	1	5.6	0
										124	2	0.416667	0	1	5.2	-0.4
										124	3	0.5	0	1	4.6	-1
										124	4	1.75	0	1	2	-3.6
										124	7	4.5	0	1	1	-4.6
										125	1	0	1	0	7	0
										125	2	0.416667	1	0	6.4	-0.6
										125	3	0.583333	1	0	6.4	-0.6
										125	5	2.5	1	0	5.4	-1.6
										125	6	3.5	1	0	5.6	-1.4
										125	7	4.5	1	0	6	-1
										126	1	0	0	1	6	0
										126	2	0.416667	0	1	2	-4
										126	3	0.5	0	1	1.8	-4.2
										127	1	0	1	0	7	0
										127	2	0.333333	1	0	6.6	-0.4
										127	3	0.583333	1	0	6.8	-0.2
										127	5	2.5	1	0	5.2	-1.8
										127	6	3.5	1	0	4.8	-2.2
										127	7	4.5	1	0	5.6	-1.4
										128	1	0	0	1	6.4	0
										128	2	0.333333	0	1	6.8	0.4
										128	3	0.583333	0	1	7	0.6
										128	5	2.5	0	1	4.6	-1.8
										128	6	3.5	0	1	6	-0.4
										128	7	4.5	0	1	6.4	0
										129	1	0	1	0	6.2	0
										129	2	0.416667	1	0	6.8	0.6
										129	3	0.583333	1	0	6.8	0.6
										129	4	2.08333	1	0	6	-0.2
										129	5	2.66667	1	0	6.2	0
										130	1	0	0	1	4.8	0
										130	2	0.333333	0	1	5.4	0.6
										130	3	0.5	0	1	5.2	0.4
										130	4	2.08333	0	1	3.8	-1
										130	5	2.58333	0	1	4.4	-0.4
										130	6	3.5	0	1	4.4	-0.4
										130	7	4.5	0	1	3.8	-1
										131	1	0	0	1	7	0
										131	2	0.333333	0	1	6.6	-0.4
										131	3	0.583333	0	1	6.6	-0.4
										131	4	1.91667	0	1	6	-1
										131	5	2.5	0	1	5	-2
										131	6	3.58333	0	1	4.8	-2.2
										131	7	4.5	0	1	5.2	-1.8
										132	1	0	1	0	5.2	0
										132	2	0.583333	1	0	5.2	0
										132	3	0.666667	1	0	5	-0.2
										132	4	1.91667	1	0	5	-0.2
										132	5	2.66667	1	0	4.2	-1
										132	6	3.5	1	0	6	0.8
										132	7	4.5	1	0	5	-0.2
										133	1	0	1	0	5.2	0
										133	2	0.416667	1	0	6	0.8
										133	3	0.583333	1	0	5.8	0.6
										133	4	1.83333	1	0	4.6	-0.6
										133	5	2.5	1	0	5.4	0.2
										133	6	3.5	1	0	7	1.8
										134	1	0	1	0	6.4	0
										134	2	0.333333	1	0	7	0.6
										134	3	0.5	1	0	7	0.6
										134	5	2.41667	1	0	5.4	-1
										134	6	3.5	1	0	6	-0.4
										134	7	4.5	1	0	6.8	0.4
										135	1	0	1	0	4.8	0
										135	2	0.333333	1	0	3.2	-1.6
										135	3	0.583333	1	0	3.2	-1.6
										135	4	1.83333	1	0	3.8	-1
										136	1	0	1	0	5.6	0
										136	2	0.333333	1	0	5.8	0.2
										136	3	0.583333	1	0	5.2	-0.4
										136	5	2.41667	1	0	5.5	-0.1
										136	6	3.5	1	0	5.2	-0.4
										136	7	4.58333	1	0	5	-0.6
										137	1	0	0	1	6.2	0
										137	2	0.333333	0	1	6.2	0
										137	3	0.5	0	1	6.4	0.2
										137	5	2.5	0	1	6.8	0.6
										137	6	3.5	0	1	7	0.8
										137	7	4.5	0	1	6	-0.2
										138	1	0	0	1	6	0
										138	2	0.333333	0	1	6	0
										138	3	0.583333	0	1	6.6	0.6
										138	5	2.5	0	1	6.4	0.4
										138	6	3.5	0	1	5.8	-0.2
										138	7	4.58333	0	1	6	0
										139	1	0	1	0	5.4	0
										139	2	0.333333	1	0	4.8	-0.6
										139	3	0.5	1	0	5	-0.4
										139	5	2.5	1	0	5.4	0
										139	6	3.5	1	0	6.6	1.2
										140	1	0	1	0	5	0
										140	2	0.333333	1	0	5.2	0.2
										140	3	0.583333	1	0	5.4	0.4
										140	5	2.33333	1	0	5.6	0.6
										140	6	3.5	1	0	6	1
										140	7	4.5	1	0	5.8	0.8
										141	1	0	1	0	5.8	0
										141	2	0.333333	1	0	6.2	0.4
										141	3	0.583333	1	0	6	0.2
										141	4	2.16667	1	0	5.8	0
										141	5	2.66667	1	0	5.4	-0.4
										141	6	3.5	1	0	6.8	1
										141	7	4.58333	1	0	6	0.2
										142	1	0	0	1	4	0
										142	2	0.416667	0	1	6.2	2.2
										142	3	0.5	0	1	5.8	1.8
										142	5	2.41667	0	1	6	2
										142	6	3.5	0	1	6.2	2.2
										142	7	4.5	0	1	6.8	2.8
										143	1	0	1	0	5.2	0
										143	2	0.333333	1	0	5	-0.2
										143	3	0.583333	1	0	5.2	0
										143	4	1.83333	1	0	5.8	0.6
										143	5	2.5	1	0	5.2	0
										143	6	3.5	1	0	6.4	1.2
										143	7	4.5	1	0	5.6	0.4
										144	1	0	0	0	4.4	0
										144	2	0.416667	0	0	2.4	-2
										144	3	0.583333	0	0	1.8	-2.6
										144	4	1.83333	0	0	1	-3.4
										145	1	0	0	1	4.6	0
										145	2	0.416667	0	1	5.2	0.6
										145	3	0.583333	0	1	5.6	1
										145	5	2.5	0	1	5.2	0.6
										145	6	3.5	0	1	6.2	1.6
										146	1	0	0	1	5.8	0
										146	2	0.416667	0	1	5	-0.8
										146	3	0.583333	0	1	4.8	-1
										146	4	2	0	1	3.2	-2.6
										147	1	0	0	0	5.8	0
										147	2	0.333333	0	0	5.4	-0.4
										147	3	0.5	0	0	5.4	-0.4
										147	5	2.41667	0	0	5	-0.8
										148	1	0	1	0	4	0
										148	2	0.333333	1	0	4.4	0.4
										148	3	0.583333	1	0	4.6	0.6
										148	4	2.08333	1	0	3.6	-0.4
										148	5	2.58333	1	0	4.8	0.8
										148	6	3.5	1	0	5	1
										148	7	4.5	1	0	6.4	2.4
										149	1	0	0	1	5.2	0
										149	2	0.416667	0	1	4.2	-1
										149	3	0.5	0	1	4.4	-0.8
										150	1	0	0	1	3.2	0
										150	2	0.416667	0	1	4.4	1.2
										150	3	0.5	0	1	4.4	1.2
										150	5	2.5	0	1	999	999
										150	6	3.5	0	1	999	999

## Sheet: Graduate Intentions
Participants’ Intentions to Pursue Graduate School in Engineering from College Entry through One Year Post-Graduation (Figure 3)													Raw Data
													SubjID	Timepoint	Year	FMentor	MMentor	Graduate Intentions	Graduate Intentions Centered
Figure 3 Values													1	1	0	1	0	1	0
Baseline Subtracted Means													1	2	0.333333	1	0	7	6
		Baseline	Year 1	Year 2	Year 3	Year 4	Year 5						1	3	0.583333	1	0	5	4
	No Mentor	0	-0.497	-0.994	-1.492	-1.989	-2.321						1	4	1.58333	1	0	7	6
	Male Mentor	0	-0.438	-0.876	-1.314	-1.752	-2.044						1	5	3	1	0	7	6
	Female Mentor	0	-0.16	-0.319	-0.478	-0.638	-0.744						2	1	0	1	0	6	0
Standard Error													2	2	0.333333	1	0	6	0
		Baseline	Year 1	Year 2	Year 3	Year 4	Year 5						2	3	0.583333	1	0	6	0
	No Mentor	0.188	0.203	0.291	0.408	0.534	0.621						2	4	1.58333	1	0	7	1
	Male Mentor	0.179	0.194	0.273	0.378	0.494	0.573						2	5	3.08333	1	0	7	1
	Female Mentor	0.177	0.188	0.254	0.346	0.448	0.518						2	8	5.5	1	0	999	999
													3	1	0	0	1	7	0
													3	2	0.416667	0	1	1	-6
													3	3	0.583333	0	1	1	-6
													4	1	0	0	1	7	0
													4	2	0.333333	0	1	6	-1
													4	3	0.583333	0	1	5	-2
													4	4	1.58333	0	1	5	-2
													4	5	3	0	1	4	-3
													4	6	3.5	0	1	4	-3
													4	7	4.91667	0	1	4	-3
													5	1	0	0	0	6	0
													5	2	0.333333	0	0	5	-1
													5	3	0.583333	0	0	3	-3
													5	4	1.58333	0	0	4	-2
													5	5	2.58333	0	0	4	-2
													5	7	4.91667	0	0	6	0
													6	1	0	0	0	5	0
													6	2	0.333333	0	0	4	-1
													6	3	0.666667	0	0	4	-1
													7	1	0	1	0	3	0
													7	2	0.333333	1	0	2	-1
													7	3	0.583333	1	0	2	-1
													7	4	1.58333	1	0	5	2
													7	8	5.5	1	0	1	-2
													8	1	0	1	0	6	0
													8	2	0.333333	1	0	7	1
													8	3	0.5	1	0	6	0
													8	4	1.58333	1	0	5	-1
													8	8	5.5	1	0	999	999
													9	1	0	1	0	6	0
													9	2	0.583333	1	0	4	-2
													9	3	0.666667	1	0	5	-1
													9	9	6.5	1	0	1	-5
													10	1	0	0	1	7	0
													10	2	0.333333	0	1	1	-6
													10	3	0.583333	0	1	2	-5
													11	1	0	0	1	5	0
													11	2	0.5	0	1	5	0
													11	3	0.583333	0	1	5	0
													11	8	5.5	0	1	1	-4
													12	1	0	0	0	7	0
													12	2	0.333333	0	0	7	0
													12	3	0.583333	0	0	6	-1
													12	4	1.58333	0	0	6	-1
													12	8	5.5	0	0	999	999
													13	1	0	0	0	5	0
													13	2	0.333333	0	0	4	-1
													13	3	0.583333	0	0	4	-1
													13	4	1.58333	0	0	5	0
													13	5	3	0	0	5	0
													13	8	5.5	0	0	999	999
													14	1	0	1	0	5	0
													14	2	0.333333	1	0	5	0
													14	3	0.583333	1	0	5	0
													14	4	1.58333	1	0	4	-1
													14	8	5.58333	1	0	1	-4
													15	1	0	1	0	7	0
													15	2	0.333333	1	0	7	0
													15	3	0.583333	1	0	7	0
													15	4	1.58333	1	0	7	0
													15	5	3	1	0	7	0
													15	8	5.5	1	0	7	0
													16	1	0	1	0	1	0
													16	2	0.416667	1	0	999	999
													16	3	0.666667	1	0	2	1
													16	4	1.5	1	0	999	999
													17	1	0	1	0	6	0
													17	2	0.333333	1	0	5	-1
													17	3	0.583333	1	0	5	-1
													18	1	0	0	1	7	0
													18	2	0.416667	0	1	6	-1
													18	3	0.5	0	1	5	-2
													18	4	1.5	0	1	7	0
													18	5	3	0	1	7	0
													18	8	5.5	0	1	7	0
													19	1	0	0	1	7	0
													19	2	0.416667	0	1	4	-3
													19	3	0.666667	0	1	5	-2
													19	4	1.5	0	1	2	-5
													19	8	5.5	0	1	999	999
													20	1	0	1	0	4	0
													20	2	0.333333	1	0	1	-3
													20	3	0.583333	1	0	3	-1
													20	4	1.58333	1	0	999	999
													21	1	0	1	0	2	0
													21	2	0.333333	1	0	2	0
													21	3	0.583333	1	0	3	1
													21	4	1.58333	1	0	5	3
													21	5	3.08333	1	0	4	2
													21	9	6.5	1	0	999	999
													22	1	0	1	0	4	0
													22	2	0.333333	1	0	4	0
													22	3	0.583333	1	0	3	-1
													22	4	1.58333	1	0	3	-1
													22	5	3	1	0	5	1
													22	8	5.66667	1	0	999	999
													23	1	0	0	1	3	0
													23	2	0.416667	0	1	6	3
													23	3	0.583333	0	1	6	3
													23	4	1.58333	0	1	4	1
													23	5	3	0	1	5	2
													24	1	0	1	0	7	0
													24	2	0.416667	1	0	7	0
													24	3	0.583333	1	0	6	-1
													24	4	1.66667	1	0	2	-5
													24	5	3	1	0	7	0
													24	8	5.66667	1	0	1	-6
													25	1	0	0	1	5	0
													25	2	0.5	0	1	5	0
													25	3	0.5	0	1	4	-1
													25	4	1.58333	0	1	999	999
													26	1	0	0	1	7	0
													26	2	0.5	0	1	7	0
													26	3	0.583333	0	1	7	0
													26	4	1.58333	0	1	999	999
													26	7	4.58333	0	1	999	999
													27	1	0.0833333	0	0	4	0
													27	2	0.333333	0	0	4	0
													27	3	0.583333	0	0	4	0
													28	1	0	0	1	7	0
													28	2	0.416667	0	1	6	-1
													28	3	0.583333	0	1	6	-1
													28	4	1.58333	0	1	5	-2
													28	5	3	0	1	4	-3
													28	6	3.66667	0	1	7	0
													29	1	0	0	1	5	0
													29	2	0.333333	0	1	5	0
													29	3	0.583333	0	1	5	0
													29	4	1.58333	0	1	6	1
													29	5	3	0	1	5	0
													29	6	4.91667	0	1	6	1
													30	1	0	1	0	5	0
													30	2	0.333333	1	0	6	1
													30	3	0.5	1	0	6	1
													30	4	1.58333	1	0	5	0
													30	9	6.41667	1	0	999	999
													31	1	0	0	0	7	0
													31	2	0.333333	0	0	6	-1
													31	3	0.583333	0	0	6	-1
													31	4	1.58333	0	0	5	-2
													31	9	6.66667	0	0	7	0
													32	1	0	1	0	4	0
													32	2	0.333333	1	0	6	2
													32	3	0.583333	1	0	5	1
													32	4	1.58333	1	0	2	-2
													32	5	3.08333	1	0	1	-3
													32	8	5.41667	1	0	2	-2
													33	1	0	0	0	7	0
													33	2	0.416667	0	0	7	0
													33	3	0.583333	0	0	6	-1
													34	1	0	0	1	7	0
													34	2	0.333333	0	1	7	0
													34	3	0.583333	0	1	7	0
													34	4	1.58333	0	1	7	0
													34	5	3	0	1	7	0
													34	8	5.5	0	1	7	0
													35	1	0	0	0	5	0
													35	2	0.333333	0	0	6	1
													35	3	0.583333	0	0	5	0
													35	4	1.58333	0	0	6	1
													35	5	3	0	0	7	2
													35	8	5.5	0	0	7	2
													36	1	0	1	0	5	0
													36	2	0.333333	1	0	7	2
													36	3	0.583333	1	0	7	2
													36	4	1.58333	1	0	7	2
													36	8	5.41667	1	0	7	2
													37	1	0	0	0	5	0
													37	2	0.416667	0	0	4	-1
													37	3	0.583333	0	0	5	0
													37	4	1.58333	0	0	999	999
													38	1	0	0	0	6	0
													38	2	0.416667	0	0	7	1
													38	3	0.583333	0	0	7	1
													38	4	1.58333	0	0	4	-2
													38	8	5.58333	0	0	7	1
													39	1	0	0	1	7	0
													39	2	0.333333	0	1	7	0
													39	3	0.583333	0	1	7	0
													39	4	1.58333	0	1	6	-1
													39	8	5.75	0	1	999	999
													40	1	0	0	1	7	0
													40	2	0.416667	0	1	7	0
													40	3	0.583333	0	1	6	-1
													40	4	1.58333	0	1	4	-3
													40	7	4.75	0	1	2	-5
													41	1	0	1	0	5	0
													41	2	0.416667	1	0	5	0
													41	3	0.583333	1	0	5	0
													41	4	1.58333	1	0	7	2
													42	1	0.0833333	1	0	7	0
													42	2	0.333333	1	0	6	-1
													42	3	0.5	1	0	7	0
													42	4	1.58333	1	0	2	-5
													42	5	3	1	0	5	-2
													42	7	4.75	1	0	7	0
													43	1	0.0833333	0	0	5	0
													43	2	0.333333	0	0	5	0
													43	3	0.583333	0	0	6	1
													43	4	1.58333	0	0	5	0
													43	5	3	0	0	5	0
													43	8	5.66667	0	0	999	999
													44	1	0.0833333	0	0	6	0
													44	2	0.416667	0	0	7	1
													44	3	0.583333	0	0	5	-1
													44	4	1.58333	0	0	5	-1
													44	8	5.66667	0	0	999	999
													45	1	0.0833333	0	0	6	0
													45	2	0.333333	0	0	5	-1
													45	3	0.583333	0	0	5	-1
													45	4	1.58333	0	0	6	0
													45	5	3	0	0	3	-3
													45	8	5.5	0	0	999	999
													46	1	0.0833333	0	0	7	0
													46	2	0.333333	0	0	6	-1
													46	3	0.583333	0	0	5	-2
													46	4	1.58333	0	0	6	-1
													46	8	5.75	0	0	7	0
													46	9	6.5	0	0	999	999
													47	1	0.0833333	0	0	7	0
													47	2	0.416667	0	0	7	0
													47	3	0.583333	0	0	4	-3
													48	1	0	0	0	5	0
													48	2	0.333333	0	0	6	1
													48	3	0.583333	0	0	5	0
													48	4	1.58333	0	0	6	1
													48	10	7.5	0	0	1	-4
													49	1	0	0	0	6	0
													49	2	0.416667	0	0	4	-2
													49	3	0.583333	0	0	4	-2
													49	4	2	0	0	2	-4
													49	7	4.5	0	0	999	999
													50	1	0	0	1	6	0
													50	2	0.416667	0	1	6	0
													50	3	0.583333	0	1	5	-1
													50	4	2	0	1	5	-1
													50	6	3.83333	0	1	7	1
													50	7	4.5	0	1	7	1
													51	1	0	1	0	6	0
													51	2	0.416667	1	0	5	-1
													51	3	0.583333	1	0	5	-1
													51	4	2	1	0	3	-3
													51	7	4.41667	1	0	7	1
													52	1	0	0	0	6	0
													52	2	0.416667	0	0	7	1
													52	3	0.583333	0	0	7	1
													52	7	4.66667	0	0	999	999
													53	1	0	1	0	6	0
													53	2	0.416667	1	0	5	-1
													53	3	0.583333	1	0	5	-1
													53	9	6.66667	1	0	999	999
													54	1	0	0	1	7	0
													54	2	0.416667	0	1	7	0
													54	3	0.583333	0	1	7	0
													54	4	2	0	1	7	0
													54	6	3.83333	0	1	3	-4
													54	7	4.66667	0	1	999	999
													55	1	0	1	0	7	0
													55	2	0.416667	1	0	6	-1
													55	3	0.583333	1	0	7	0
													55	4	2	1	0	5	-2
													55	5	3.75	1	0	7	0
													55	6	4.5	1	0	7	0
													56	1	0	0	0	6	0
													56	2	0.416667	0	0	3	-3
													56	3	0.583333	0	0	4	-2
													56	8	5.58333	0	0	999	999
													57	1	0	0	0	7	0
													57	2	0.416667	0	0	7	0
													57	3	0.583333	0	0	7	0
													57	4	2	0	0	7	0
													57	7	4.75	0	0	7	0
													58	1	0	0	0	7	0
													58	2	0.416667	0	0	7	0
													58	3	0.583333	0	0	7	0
													58	4	2	0	0	7	0
													58	6	3.75	0	0	7	0
													58	7	4.5	0	0	7	0
													59	1	0	0	0	6	0
													59	2	0.416667	0	0	6	0
													59	3	0.583333	0	0	2	-4
													59	7	4.83333	0	0	1	-5
													60	1	0	1	0	5	0
													60	2	0.333333	1	0	4	-1
													60	3	0.583333	1	0	7	2
													61	1	0	1	0	6	0
													61	2	0.416667	1	0	4	-2
													61	3	0.583333	1	0	5	-1
													61	8	5.58333	1	0	7	1
													62	1	0	0	1	5	0
													62	2	0.416667	0	1	6	1
													62	3	0.583333	0	1	6	1
													62	6	3.75	0	1	1	-4
													62	7	4.5	0	1	1	-4
													63	1	0	1	0	5	0
													63	2	0.416667	1	0	4	-1
													63	3	0.583333	1	0	4	-1
													63	7	4.66667	1	0	7	2
													64	1	0	0	1	6	0
													64	2	0.416667	0	1	3	-3
													64	3	0.583333	0	1	6	0
													64	7	4.83333	0	1	999	999
													65	1	0	0	1	5	0
													65	2	0.416667	0	1	2	-3
													65	3	0.583333	0	1	2	-3
													65	7	4.66667	0	1	999	999
													66	1	0	0	0	5	0
													66	2	0.416667	0	0	1	-4
													66	3	0.583333	0	0	1	-4
													66	4	2	0	0	999	999
													67	1	0	0	1	6	0
													67	2	0.416667	0	1	6	0
													67	3	0.583333	0	1	5	-1
													67	4	2.08333	0	1	6	0
													67	7	4.5	0	1	999	999
													68	1	0	1	0	4	0
													68	2	0.416667	1	0	3	-1
													68	3	0.583333	1	0	1	-3
													68	4	2	1	0	999	999
													69	1	0	1	0	7	0
													69	2	0.416667	1	0	7	0
													69	3	0.583333	1	0	7	0
													70	1	0	0	0	7	0
													70	2	0.416667	0	0	7	0
													70	3	0.583333	0	0	7	0
													70	4	2	0	0	2	-5
													70	8	5.5	0	0	1	-6
													71	1	0	0	1	6	0
													71	2	0.416667	0	1	6	0
													71	3	0.583333	0	1	6	0
													71	4	2	0	1	4	-2
													71	5	3	0	1	4	-2
													71	6	3.75	0	1	1	-5
													71	8	5.5	0	1	1	-5
													72	1	0	0	1	4	0
													72	2	0.583333	0	1	4	0
													72	3	0.666667	0	1	4	0
													72	4	2	0	1	5	1
													72	7	4.66667	0	1	7	3
													73	1	0	0	1	4	0
													73	2	0.416667	0	1	5	1
													73	3	0.583333	0	1	5	1
													73	4	2	0	1	5	1
													73	7	4.41667	0	1	6	2
													74	1	0	1	0	4	0
													74	2	0.416667	1	0	5	1
													74	3	0.583333	1	0	5	1
													74	4	2	1	0	5	1
													75	1	0	0	0	6	0
													75	2	0.416667	0	0	5	-1
													75	3	0.666667	0	0	5	-1
													75	4	2	0	0	4	-2
													75	7	4.91667	0	0	7	1
													76	1	0	0	0	6	0
													76	2	0.416667	0	0	5	-1
													76	3	0.583333	0	0	5	-1
													76	8	5.58333	0	0	1	-5
													77	1	0	0	0	7	0
													77	2	0.416667	0	0	7	0
													77	3	0.583333	0	0	1	-6
													77	4	2	0	0	999	999
													78	1	0	0	0	6	0
													78	2	0.416667	0	0	6	0
													78	3	0.583333	0	0	6	0
													78	7	4.5	0	0	7	1
													78	8	5.5	0	0	7	1
													79	1	0	1	0	6	0
													79	2	0.416667	1	0	5	-1
													79	3	0.583333	1	0	5	-1
													79	4	2	1	0	999	999
													79	9	6.5	1	0	1	-5
													80	1	0	0	1	6	0
													80	2	0.333333	0	1	6	0
													80	3	0.5	0	1	6	0
													80	4	2	0	1	4	-2
													80	6	3.66667	0	1	1	-5
													80	7	4.5	0	1	1	-5
													80	8	5.75	0	1	1	-5
													81	1	0	1	0	4	0
													81	2	0.333333	1	0	2	-2
													81	3	0.583333	1	0	2	-2
													81	4	1.91667	1	0	1	-3
													81	7	4.58333	1	0	999	999
													82	1	0	0	0	5	0
													82	2	0.416667	0	0	5	0
													82	3	0.583333	0	0	4	-1
													82	6	3.5	0	0	999	999
													82	8	5.5	0	0	999	999
													83	1	0	1	0	7	0
													83	2	0.416667	1	0	2	-5
													83	3	0.583333	1	0	6	-1
													83	4	1.91667	1	0	4	-3
													83	6	3.5	1	0	999	999
													84	1	0	0	1	6	0
													84	2	0.416667	0	1	6	0
													84	3	0.583333	0	1	6	0
													84	4	2	0	1	5	-1
													84	6	3.5	0	1	999	999
													84	7	4.5	0	1	7	1
													85	1	0	1	0	6	0
													85	2	0.416667	1	0	7	1
													85	3	0.583333	1	0	7	1
													85	6	3.41667	1	0	2	-4
													85	7	4.5	1	0	999	999
													85	8	5.75	1	0	999	999
													86	1	0	0	0	7	0
													86	2	0.416667	0	0	6	-1
													86	3	0.583333	0	0	7	0
													86	4	2	0	0	6	-1
													86	6	3.66667	0	0	999	999
													86	7	4.5	0	0	999	999
													87	1	0	0	1	6	0
													87	2	0.333333	0	1	5	-1
													87	3	0.5	0	1	4	-2
													87	4	1.91667	0	1	4	-2
													87	6	3.5	0	1	999	999
													87	7	4.5	0	1	999	999
													88	1	0	0	1	4	0
													88	2	0.333333	0	1	5	1
													88	3	0.583333	0	1	5	1
													88	4	1.91667	0	1	5	1
													88	6	3.5	0	1	999	999
													88	7	4.5	0	1	999	999
													89	1	0	0	1	7	0
													89	2	0.416667	0	1	7	0
													89	3	0.583333	0	1	7	0
													89	6	3.5	0	1	1	-6
													89	7	4.75	0	1	999	999
													90	1	0	1	0	5	0
													90	2	0.333333	1	0	6	1
													90	3	0.583333	1	0	4	-1
													90	4	1.91667	1	0	4	-1
													90	6	3.5	1	0	1	-4
													90	7	4.5	1	0	999	999
													91	1	0	1	0	7	0
													91	2	0.416667	1	0	6	-1
													91	3	0.583333	1	0	7	0
													91	4	1.91667	1	0	7	0
													91	8	5.58333	1	0	7	0
													92	1	0	0	0	6	0
													92	2	0.333333	0	0	6	0
													92	3	0.583333	0	0	6	0
													92	4	1.91667	0	0	5	-1
													92	6	3.66667	0	0	1	-5
													93	1	0	0	0	5	0
													93	2	0.333333	0	0	5	0
													93	3	0.583333	0	0	6	1
													93	4	2	0	0	6	1
													93	5	3.16667	0	0	4	-1
													93	6	3.58333	0	0	999	999
													94	1	0	0	1	5	0
													94	2	0.333333	0	1	4	-1
													94	3	0.5	0	1	5	0
													94	6	3.5	0	1	999	999
													94	8	5.5	0	1	7	2
													95	1	0	0	0	6	0
													95	2	0.333333	0	0	7	1
													95	3	0.583333	0	0	7	1
													95	4	1.91667	0	0	3	-3
													95	6	3.5	0	0	999	999
													96	1	0	0	0	5	0
													96	2	0.333333	0	0	6	1
													96	3	0.583333	0	0	5	0
													96	6	3.5	0	0	7	2
													97	1	0	1	0	3	0
													97	2	0.416667	1	0	3	0
													97	3	0.583333	1	0	4	1
													97	4	1.91667	1	0	3	0
													97	6	3.41667	1	0	2	-1
													97	7	4.5	1	0	999	999
													98	1	0	1	0	4	0
													98	2	0.333333	1	0	2	-2
													98	3	0.583333	1	0	3	-1
													98	4	1.91667	1	0	4	0
													98	6	3.41667	1	0	5	1
													98	7	4.5	1	0	1	-3
													99	1	0	0	1	2	0
													99	2	0.333333	0	1	2	0
													99	3	0.583333	0	1	5	3
													99	4	1.91667	0	1	4	2
													99	6	3.41667	0	1	7	5
													100	1	0	1	0	6	0
													100	2	0.333333	1	0	6	0
													100	3	0.583333	1	0	6	0
													100	4	1.91667	1	0	6	0
													100	6	3.41667	1	0	7	1
													100	7	4.5	1	0	7	1
													101	1	0	0	0	6	0
													101	2	0.333333	0	0	6	0
													101	3	0.583333	0	0	4	-2
													101	4	1.91667	0	0	3	-3
													101	5	2.91667	0	0	2	-4
													101	6	3.5	0	0	999	999
													101	7	4.5	0	0	999	999
													101	8	5.75	0	0	999	999
													102	1	0	0	1	6	0
													102	2	0.333333	0	1	7	1
													102	3	0.5	0	1	6	0
													102	4	2	0	1	7	1
													102	6	3.5	0	1	7	1
													102	7	4.5	0	1	7	1
													103	1	0	0	0	4	0
													103	2	0.416667	0	0	2	-2
													103	3	0.583333	0	0	1	-3
													103	4	1.91667	0	0	999	999
													104	1	0	1	0	3	0
													104	2	0.416667	1	0	3	0
													104	3	0.583333	1	0	3	0
													104	6	3.83333	1	0	1	-2
													105	1	0	0	0	7	0
													105	2	0.416667	0	0	6	-1
													105	3	0.583333	0	0	7	0
													105	4	2	0	0	4	-3
													105	6	3.5	0	0	999	999
													105	7	4.5	0	0	999	999
													106	1	0	0	0	6	0
													106	2	0.333333	0	0	7	1
													106	3	0.583333	0	0	6	0
													106	4	2	0	0	4	-2
													107	1	0	0	1	6	0
													107	2	0.333333	0	1	6	0
													107	3	0.5	0	1	5	-1
													107	6	3.5	0	1	7	1
													108	1	0	0	1	6	0
													108	2	0.333333	0	1	1	-5
													108	3	0.583333	0	1	1	-5
													108	4	2	0	1	999	999
													109	1	0	0	0	2	0
													109	2	0.333333	0	0	4	2
													109	3	0.583333	0	0	2	0
													109	4	1.91667	0	0	1	-1
													109	6	3.5	0	0	1	-1
													110	1	0	1	0	7	0
													110	2	0.416667	1	0	5	-2
													110	3	0.583333	1	0	5	-2
													110	5	3	1	0	4	-3
													110	6	3.41667	1	0	5	-2
													111	1	0	0	1	5	0
													111	2	0.333333	0	1	5	0
													111	3	0.583333	0	1	4	-1
													111	4	2	0	1	6	1
													111	7	4.5	0	1	7	2
													112	1	0	0	0	7	0
													112	2	0.333333	0	0	4	-3
													112	3	0.583333	0	0	3	-4
													113	1	0	0	0	7	0
													113	2	0.416667	0	0	6	-1
													113	3	0.583333	0	0	5	-2
													113	4	2	0	0	999	999
													114	1	0	0	0	7	0
													114	2	0.416667	0	0	5	-2
													114	3	0.583333	0	0	4	-3
													114	4	2	0	0	999	999
													115	1	0	0	0	7	0
													115	2	0.333333	0	0	7	0
													115	3	0.583333	0	0	6	-1
													115	4	1.91667	0	0	2	-5
													115	6	3.41667	0	0	2	-5
													115	7	4.5	0	0	999	999
													116	1	0	0	0	7	0
													116	2	0.416667	0	0	5	-2
													116	3	0.583333	0	0	6	-1
													116	4	2	0	0	6	-1
													116	5	3.16667	0	0	7	0
													116	6	3.5	0	0	7	0
													116	7	4.75	0	0	7	0
													117	1	0	0	0	6	0
													117	2	0.333333	0	0	7	1
													117	3	0.583333	0	0	7	1
													117	4	1.91667	0	0	7	1
													117	5	3.08333	0	0	7	1
													117	6	3.5	0	0	7	1
													117	7	4.5	0	0	7	1
													118	1	0	0	1	6	0
													118	2	0.416667	0	1	5	-1
													118	3	0.583333	0	1	5	-1
													118	4	1.91667	0	1	999	999
													119	1	0	0	1	7	0
													119	2	0.416667	0	1	5	-2
													119	3	0.583333	0	1	5	-2
													119	4	2	0	1	5	-2
													119	5	3.16667	0	1	2	-5
													119	6	3.66667	0	1	999	999
													119	7	4.5	0	1	999	999
													120	1	0	0	1	5	0
													120	2	0.416667	0	1	5	0
													120	3	0.583333	0	1	6	1
													120	6	3.41667	0	1	4	-1
													120	7	4.5	0	1	999	999
													121	1	0	0	1	5	0
													121	2	0.416667	0	1	6	1
													121	3	0.5	0	1	5	0
													121	4	2	0	1	3	-2
													121	5	2.5	0	1	1	-4
													121	6	3.5	0	1	999	999
													121	7	4.5	0	1	1	-4
													122	1	0	1	0	7	0
													122	2	0.333333	1	0	7	0
													122	3	0.583333	1	0	6	-1
													122	4	2.08333	1	0	6	-1
													122	6	3.5	1	0	7	0
													122	7	4.5	1	0	7	0
													123	1	0	0	1	7	0
													123	2	0.416667	0	1	6	-1
													123	3	0.666667	0	1	1	-6
													124	1	0	0	1	7	0
													124	2	0.416667	0	1	6	-1
													124	3	0.5	0	1	1	-6
													124	4	1.75	0	1	999	999
													124	7	4.5	0	1	1	-6
													125	1	0	1	0	4	0
													125	2	0.416667	1	0	5	1
													125	3	0.583333	1	0	6	2
													125	5	2.5	1	0	999	999
													125	6	3.5	1	0	999	999
													125	7	4.5	1	0	999	999
													126	1	0	0	1	2	0
													126	2	0.416667	0	1	1	-1
													126	3	0.5	0	1	1	-1
													127	1	0	1	0	5	0
													127	2	0.333333	1	0	6	1
													127	3	0.583333	1	0	6	1
													127	5	2.5	1	0	999	999
													127	6	3.5	1	0	7	2
													127	7	4.5	1	0	7	2
													128	1	0	0	1	5	0
													128	2	0.333333	0	1	6	1
													128	3	0.583333	0	1	6	1
													128	5	2.5	0	1	999	999
													128	6	3.5	0	1	999	999
													128	7	4.5	0	1	999	999
													129	1	0	1	0	6	0
													129	2	0.416667	1	0	7	1
													129	3	0.583333	1	0	7	1
													129	4	2.08333	1	0	7	1
													129	5	2.66667	1	0	7	1
													130	1	0	0	1	5	0
													130	2	0.333333	0	1	7	2
													130	3	0.5	0	1	6	1
													130	4	2.08333	0	1	4	-1
													130	5	2.58333	0	1	999	999
													130	6	3.5	0	1	999	999
													130	7	4.5	0	1	1	-4
													131	1	0	0	1	6	0
													131	2	0.333333	0	1	7	1
													131	3	0.583333	0	1	7	1
													131	4	1.91667	0	1	1	-5
													131	5	2.5	0	1	1	-5
													131	6	3.58333	0	1	1	-5
													131	7	4.5	0	1	999	999
													132	1	0	1	0	6	0
													132	2	0.583333	1	0	5	-1
													132	3	0.666667	1	0	5	-1
													132	4	1.91667	1	0	5	-1
													132	5	2.66667	1	0	999	999
													132	6	3.5	1	0	999	999
													132	7	4.5	1	0	999	999
													133	1	0	1	0	4	0
													133	2	0.416667	1	0	5	1
													133	3	0.583333	1	0	5	1
													133	4	1.83333	1	0	5	1
													133	5	2.5	1	0	7	3
													133	6	3.5	1	0	7	3
													134	1	0	1	0	2	0
													134	2	0.333333	1	0	5	3
													134	3	0.5	1	0	4	2
													134	5	2.41667	1	0	6	4
													134	6	3.5	1	0	7	5
													134	7	4.5	1	0	7	5
													135	1	0	1	0	6	0
													135	2	0.333333	1	0	6	0
													135	3	0.583333	1	0	6	0
													135	4	1.83333	1	0	999	999
													136	1	0	1	0	5	0
													136	2	0.333333	1	0	4	-1
													136	3	0.583333	1	0	4	-1
													136	5	2.41667	1	0	2	-3
													136	6	3.5	1	0	999	999
													136	7	4.58333	1	0	999	999
													137	1	0	0	1	4	0
													137	2	0.333333	0	1	4	0
													137	3	0.5	0	1	4	0
													137	5	2.5	0	1	999	999
													137	6	3.5	0	1	999	999
													137	7	4.5	0	1	999	999
													138	1	0	0	1	5	0
													138	2	0.333333	0	1	5	0
													138	3	0.583333	0	1	6	1
													138	5	2.5	0	1	999	999
													138	6	3.5	0	1	7	2
													138	7	4.58333	0	1	7	2
													139	1	0	1	0	5	0
													139	2	0.333333	1	0	4	-1
													139	3	0.5	1	0	5	0
													139	5	2.5	1	0	1	-4
													139	6	3.5	1	0	1	-4
													140	1	0	1	0	6	0
													140	2	0.333333	1	0	5	-1
													140	3	0.583333	1	0	6	0
													140	5	2.33333	1	0	4	-2
													140	6	3.5	1	0	999	999
													140	7	4.5	1	0	999	999
													141	1	0	1	0	6	0
													141	2	0.333333	1	0	6	0
													141	3	0.583333	1	0	5	-1
													141	4	2.16667	1	0	5	-1
													141	5	2.66667	1	0	999	999
													141	6	3.5	1	0	999	999
													141	7	4.58333	1	0	999	999
													142	1	0	0	1	5	0
													142	2	0.416667	0	1	4	-1
													142	3	0.5	0	1	7	2
													142	5	2.41667	0	1	7	2
													142	6	3.5	0	1	7	2
													142	7	4.5	0	1	7	2
													143	1	0	1	0	5	0
													143	2	0.333333	1	0	5	0
													143	3	0.583333	1	0	6	1
													143	4	1.83333	1	0	7	2
													143	5	2.5	1	0	7	2
													143	6	3.5	1	0	7	2
													143	7	4.5	1	0	7	2
													144	1	0	0	0	2	0
													144	2	0.416667	0	0	2	0
													144	3	0.583333	0	0	2	0
													144	4	1.83333	0	0	999	999
													145	1	0	0	1	4	0
													145	2	0.416667	0	1	6	2
													145	3	0.583333	0	1	6	2
													145	5	2.5	0	1	999	999
													145	6	3.5	0	1	999	999
													146	1	0	0	1	6	0
													146	2	0.416667	0	1	1	-5
													146	3	0.583333	0	1	1	-5
													146	4	2	0	1	999	999
													147	1	0	0	0	5	0
													147	2	0.333333	0	0	4	-1
													147	3	0.5	0	0	1	-4
													147	5	2.41667	0	0	999	999
													148	1	0	1	0	4	0
													148	2	0.333333	1	0	5	1
													148	3	0.583333	1	0	3	-1
													148	4	2.08333	1	0	1	-3
													148	5	2.58333	1	0	999	999
													148	6	3.5	1	0	1	-3
													148	7	4.5	1	0	999	999
													149	1	0	0	1	6	0
													149	2	0.416667	0	1	5	-1
													149	3	0.5	0	1	6	0
													150	1	0	0	1	3	0
													150	2	0.416667	0	1	3	0
													150	3	0.5	0	1	4	1
													150	5	2.5	0	1	999	999
													150	6	3.5	0	1	999	999

## Sheet: Emotional Health
Participants’ Emotional Health and Well-Being from College Entry through One Year Post-Graduation (Figure 4)											Raw Data
											SubjID	Timepoint	Year	FMentor	MMentor	Emotional Well-Being	Emotional Well-Being Centered
Figure 4 Values											1	1	0	1	0	999	999
Baseline Subtracted Means											1	2	0.333333	1	0	999	999
		Baseline	Year 1	Year 2	Year 3	Year 4	Year 5				1	3	0.583333	1	0	6	0
	No Mentor	0	-0.323	-0.645	-0.967	-1.289	-1.503				1	4	1.58333	1	0	5	-1
	Male Mentor	0	-0.419	-0.838	-1.257	-1.676	-1.955				1	5	3	1	0	6	0
	Female Mentor	0	0.197	0.394	0.591	0.788	0.919				2	1	0	1	0	999	999
Standard Error											2	2	0.333333	1	0	999	999
		Baseline	Year 1	Year 2	Year 3	Year 4	Year 5				2	3	0.583333	1	0	2	0
	No Mentor	0.282	0.205	0.252	0.379	0.532	0.64				2	4	1.58333	1	0	4	2
	Male Mentor	0.256	0.193	0.221	0.31	0.424	0.506				2	5	3.08333	1	0	3	1
	Female Mentor	0.255	0.196	0.214	0.303	0.418	0.5				2	8	5.5	1	0	999	999
											3	1	0	0	1	999	999
											3	2	0.416667	0	1	999	999
											3	3	0.583333	0	1	7	0
											4	1	0	0	1	999	999
											4	2	0.333333	0	1	999	999
											4	3	0.583333	0	1	4	0
											4	4	1.58333	0	1	4	0
											4	5	3	0	1	3	-1
											4	6	3.5	0	1	3	-1
											4	7	4.91667	0	1	999	999
											5	1	0	0	0	999	999
											5	2	0.333333	0	0	999	999
											5	3	0.583333	0	0	4	0
											5	4	1.58333	0	0	5	1
											5	5	2.58333	0	0	5	1
											5	7	4.91667	0	0	999	999
											6	1	0	0	0	999	999
											6	2	0.333333	0	0	999	999
											6	3	0.666667	0	0	7	0
											7	1	0	1	0	999	999
											7	2	0.333333	1	0	999	999
											7	3	0.583333	1	0	5	0
											7	4	1.58333	1	0	5	0
											7	8	5.5	1	0	999	999
											8	1	0	1	0	999	999
											8	2	0.333333	1	0	999	999
											8	3	0.5	1	0	5	0
											8	4	1.58333	1	0	5	0
											8	8	5.5	1	0	999	999
											9	1	0	1	0	999	999
											9	2	0.583333	1	0	999	999
											9	3	0.666667	1	0	5	0
											9	9	6.5	1	0	999	999
											10	1	0	0	1	999	999
											10	2	0.333333	0	1	999	999
											10	3	0.583333	0	1	7	0
											11	1	0	0	1	999	999
											11	2	0.5	0	1	999	999
											11	3	0.583333	0	1	3	0
											11	8	5.5	0	1	999	999
											12	1	0	0	0	999	999
											12	2	0.333333	0	0	999	999
											12	3	0.583333	0	0	5	0
											12	4	1.58333	0	0	4	-1
											12	8	5.5	0	0	999	999
											13	1	0	0	0	999	999
											13	2	0.333333	0	0	999	999
											13	3	0.583333	0	0	6	0
											13	4	1.58333	0	0	5	-1
											13	5	3	0	0	999	999
											13	8	5.5	0	0	999	999
											14	1	0	1	0	999	999
											14	2	0.333333	1	0	999	999
											14	3	0.583333	1	0	2	0
											14	4	1.58333	1	0	6	4
											14	8	5.58333	1	0	999	999
											15	1	0	1	0	999	999
											15	2	0.333333	1	0	999	999
											15	3	0.583333	1	0	3	0
											15	4	1.58333	1	0	4	1
											15	5	3	1	0	7	4
											15	8	5.5	1	0	999	999
											16	1	0	1	0	999	999
											16	2	0.416667	1	0	999	999
											16	3	0.666667	1	0	6	0
											16	4	1.5	1	0	999	999
											17	1	0	1	0	999	999
											17	2	0.333333	1	0	999	999
											17	3	0.583333	1	0	5	0
											18	1	0	0	1	999	999
											18	2	0.416667	0	1	999	999
											18	3	0.5	0	1	7	0
											18	4	1.5	0	1	2	-5
											18	5	3	0	1	7	0
											18	8	5.5	0	1	999	999
											19	1	0	0	1	999	999
											19	2	0.416667	0	1	999	999
											19	3	0.666667	0	1	7	0
											19	4	1.5	0	1	1	-6
											19	8	5.5	0	1	999	999
											20	1	0	1	0	999	999
											20	2	0.333333	1	0	999	999
											20	3	0.583333	1	0	7	0
											20	4	1.58333	1	0	999	999
											21	1	0	1	0	999	999
											21	2	0.333333	1	0	999	999
											21	3	0.583333	1	0	4	0
											21	4	1.58333	1	0	2	-2
											21	5	3.08333	1	0	5	1
											21	9	6.5	1	0	999	999
											22	1	0	1	0	999	999
											22	2	0.333333	1	0	999	999
											22	3	0.583333	1	0	6	0
											22	4	1.58333	1	0	5	-1
											22	5	3	1	0	6	0
											22	8	5.66667	1	0	999	999
											23	1	0	0	1	999	999
											23	2	0.416667	0	1	999	999
											23	3	0.583333	0	1	3	0
											23	4	1.58333	0	1	6	3
											23	5	3	0	1	7	4
											24	1	0	1	0	999	999
											24	2	0.416667	1	0	999	999
											24	3	0.583333	1	0	2	0
											24	4	1.66667	1	0	2	0
											24	5	3	1	0	999	999
											24	8	5.66667	1	0	999	999
											25	1	0	0	1	999	999
											25	2	0.5	0	1	999	999
											25	3	0.5	0	1	6	0
											25	4	1.58333	0	1	999	999
											26	1	0	0	1	999	999
											26	2	0.5	0	1	999	999
											26	3	0.583333	0	1	5	0
											26	4	1.58333	0	1	999	999
											26	7	4.58333	0	1	999	999
											27	1	0.0833333	0	0	999	999
											27	2	0.333333	0	0	999	999
											27	3	0.583333	0	0	5	0
											28	1	0	0	1	999	999
											28	2	0.416667	0	1	999	999
											28	3	0.583333	0	1	7	0
											28	4	1.58333	0	1	1	-6
											28	5	3	0	1	999	999
											28	6	3.66667	0	1	999	999
											29	1	0	0	1	999	999
											29	2	0.333333	0	1	999	999
											29	3	0.583333	0	1	5	0
											29	4	1.58333	0	1	2	-3
											29	5	3	0	1	4	-1
											29	6	4.91667	0	1	999	999
											30	1	0	1	0	999	999
											30	2	0.333333	1	0	999	999
											30	3	0.5	1	0	4	0
											30	4	1.58333	1	0	4	0
											30	9	6.41667	1	0	999	999
											31	1	0	0	0	999	999
											31	2	0.333333	0	0	999	999
											31	3	0.583333	0	0	6	0
											31	4	1.58333	0	0	5	-1
											31	9	6.66667	0	0	999	999
											32	1	0	1	0	999	999
											32	2	0.333333	1	0	999	999
											32	3	0.583333	1	0	3	0
											32	4	1.58333	1	0	6	3
											32	5	3.08333	1	0	999	999
											32	8	5.41667	1	0	999	999
											33	1	0	0	0	999	999
											33	2	0.416667	0	0	999	999
											33	3	0.583333	0	0	4	0
											34	1	0	0	1	999	999
											34	2	0.333333	0	1	999	999
											34	3	0.583333	0	1	4	0
											34	4	1.58333	0	1	3	-1
											34	5	3	0	1	2	-2
											34	8	5.5	0	1	999	999
											35	1	0	0	0	999	999
											35	2	0.333333	0	0	999	999
											35	3	0.583333	0	0	5	0
											35	4	1.58333	0	0	3	-2
											35	5	3	0	0	5	0
											35	8	5.5	0	0	999	999
											36	1	0	1	0	999	999
											36	2	0.333333	1	0	999	999
											36	3	0.583333	1	0	5	0
											36	4	1.58333	1	0	999	999
											36	8	5.41667	1	0	999	999
											37	1	0	0	0	999	999
											37	2	0.416667	0	0	999	999
											37	3	0.583333	0	0	3	0
											37	4	1.58333	0	0	999	999
											38	1	0	0	0	999	999
											38	2	0.416667	0	0	999	999
											38	3	0.583333	0	0	7	0
											38	4	1.58333	0	0	6	-1
											38	8	5.58333	0	0	999	999
											39	1	0	0	1	999	999
											39	2	0.333333	0	1	999	999
											39	3	0.583333	0	1	4	0
											39	4	1.58333	0	1	4	0
											39	8	5.75	0	1	999	999
											40	1	0	0	1	999	999
											40	2	0.416667	0	1	999	999
											40	3	0.583333	0	1	2	0
											40	4	1.58333	0	1	4	2
											40	7	4.75	0	1	999	999
											41	1	0	1	0	999	999
											41	2	0.416667	1	0	999	999
											41	3	0.583333	1	0	1	0
											41	4	1.58333	1	0	4	3
											42	1	0.0833333	1	0	999	999
											42	2	0.333333	1	0	999	999
											42	3	0.5	1	0	3	0
											42	4	1.58333	1	0	2	-1
											42	5	3	1	0	4	1
											42	7	4.75	1	0	999	999
											43	1	0.0833333	0	0	999	999
											43	2	0.333333	0	0	999	999
											43	3	0.583333	0	0	6	0
											43	4	1.58333	0	0	6	0
											43	5	3	0	0	5	-1
											43	8	5.66667	0	0	999	999
											44	1	0.0833333	0	0	999	999
											44	2	0.416667	0	0	999	999
											44	3	0.583333	0	0	4	0
											44	4	1.58333	0	0	6	2
											44	8	5.66667	0	0	999	999
											45	1	0.0833333	0	0	999	999
											45	2	0.333333	0	0	999	999
											45	3	0.583333	0	0	5	0
											45	4	1.58333	0	0	5	0
											45	5	3	0	0	2	-3
											45	8	5.5	0	0	999	999
											46	1	0.0833333	0	0	999	999
											46	2	0.333333	0	0	999	999
											46	3	0.583333	0	0	6	0
											46	4	1.58333	0	0	5	-1
											46	8	5.75	0	0	999	999
											46	9	6.5	0	0	999	999
											47	1	0.0833333	0	0	999	999
											47	2	0.416667	0	0	999	999
											47	3	0.583333	0	0	5	0
											48	1	0	0	0	999	999
											48	2	0.333333	0	0	999	999
											48	3	0.583333	0	0	999	999
											48	4	1.58333	0	0	5	999
											48	10	7.5	0	0	999	999
											49	1	0	0	0	999	999
											49	2	0.416667	0	0	999	999
											49	3	0.583333	0	0	3	0
											49	4	2	0	0	2	-1
											49	7	4.5	0	0	999	999
											50	1	0	0	1	999	999
											50	2	0.416667	0	1	999	999
											50	3	0.583333	0	1	6	0
											50	4	2	0	1	6	0
											50	6	3.83333	0	1	2	-4
											50	7	4.5	0	1	999	999
											51	1	0	1	0	999	999
											51	2	0.416667	1	0	999	999
											51	3	0.583333	1	0	4	0
											51	4	2	1	0	4	0
											51	7	4.41667	1	0	999	999
											52	1	0	0	0	999	999
											52	2	0.416667	0	0	999	999
											52	3	0.583333	0	0	4	0
											52	7	4.66667	0	0	999	999
											53	1	0	1	0	999	999
											53	2	0.416667	1	0	999	999
											53	3	0.583333	1	0	3	0
											53	9	6.66667	1	0	999	999
											54	1	0	0	1	999	999
											54	2	0.416667	0	1	999	999
											54	3	0.583333	0	1	6	0
											54	4	2	0	1	5	-1
											54	6	3.83333	0	1	6	0
											54	7	4.66667	0	1	999	999
											55	1	0	1	0	999	999
											55	2	0.416667	1	0	999	999
											55	3	0.583333	1	0	3	0
											55	4	2	1	0	4	1
											55	5	3.75	1	0	999	999
											55	6	4.5	1	0	6	3
											56	1	0	0	0	999	999
											56	2	0.416667	0	0	999	999
											56	3	0.583333	0	0	3	0
											56	8	5.58333	0	0	999	999
											57	1	0	0	0	999	999
											57	2	0.416667	0	0	999	999
											57	3	0.583333	0	0	7	0
											57	4	2	0	0	4	-3
											57	7	4.75	0	0	999	999
											58	1	0	0	0	999	999
											58	2	0.416667	0	0	999	999
											58	3	0.583333	0	0	6	0
											58	4	2	0	0	6	0
											58	6	3.75	0	0	7	1
											58	7	4.5	0	0	999	999
											59	1	0	0	0	999	999
											59	2	0.416667	0	0	999	999
											59	3	0.583333	0	0	4	0
											59	7	4.83333	0	0	999	999
											60	1	0	1	0	999	999
											60	2	0.333333	1	0	999	999
											60	3	0.583333	1	0	7	0
											61	1	0	1	0	999	999
											61	2	0.416667	1	0	999	999
											61	3	0.583333	1	0	5	0
											61	8	5.58333	1	0	999	999
											62	1	0	0	1	999	999
											62	2	0.416667	0	1	999	999
											62	3	0.583333	0	1	7	0
											62	6	3.75	0	1	5	-2
											62	7	4.5	0	1	999	999
											63	1	0	1	0	999	999
											63	2	0.416667	1	0	999	999
											63	3	0.583333	1	0	5	0
											63	7	4.66667	1	0	999	999
											64	1	0	0	1	999	999
											64	2	0.416667	0	1	999	999
											64	3	0.583333	0	1	6	0
											64	7	4.83333	0	1	999	999
											65	1	0	0	1	999	999
											65	2	0.416667	0	1	999	999
											65	3	0.583333	0	1	4	0
											65	7	4.66667	0	1	999	999
											66	1	0	0	0	999	999
											66	2	0.416667	0	0	999	999
											66	3	0.583333	0	0	6	0
											66	4	2	0	0	999	999
											67	1	0	0	1	999	999
											67	2	0.416667	0	1	999	999
											67	3	0.583333	0	1	6	0
											67	4	2.08333	0	1	5	-1
											67	7	4.5	0	1	999	999
											68	1	0	1	0	999	999
											68	2	0.416667	1	0	999	999
											68	3	0.583333	1	0	4	0
											68	4	2	1	0	999	999
											69	1	0	1	0	999	999
											69	2	0.416667	1	0	999	999
											69	3	0.583333	1	0	5	0
											70	1	0	0	0	999	999
											70	2	0.416667	0	0	999	999
											70	3	0.583333	0	0	4	0
											70	4	2	0	0	3	-1
											70	8	5.5	0	0	999	999
											71	1	0	0	1	999	999
											71	2	0.416667	0	1	999	999
											71	3	0.583333	0	1	3	0
											71	4	2	0	1	2	-1
											71	5	3	0	1	2	-1
											71	6	3.75	0	1	1	-2
											71	8	5.5	0	1	999	999
											72	1	0	0	1	999	999
											72	2	0.583333	0	1	999	999
											72	3	0.666667	0	1	7	0
											72	4	2	0	1	6	-1
											72	7	4.66667	0	1	999	999
											73	1	0	0	1	999	999
											73	2	0.416667	0	1	999	999
											73	3	0.583333	0	1	7	0
											73	4	2	0	1	7	0
											73	7	4.41667	0	1	999	999
											74	1	0	1	0	999	999
											74	2	0.416667	1	0	999	999
											74	3	0.583333	1	0	5	0
											74	4	2	1	0	3	-2
											75	1	0	0	0	999	999
											75	2	0.416667	0	0	999	999
											75	3	0.666667	0	0	5	0
											75	4	2	0	0	3	-2
											75	7	4.91667	0	0	999	999
											76	1	0	0	0	999	999
											76	2	0.416667	0	0	999	999
											76	3	0.583333	0	0	6	0
											76	8	5.58333	0	0	999	999
											77	1	0	0	0	999	999
											77	2	0.416667	0	0	999	999
											77	3	0.583333	0	0	5	0
											77	4	2	0	0	999	999
											78	1	0	0	0	999	999
											78	2	0.416667	0	0	999	999
											78	3	0.583333	0	0	5	0
											78	7	4.5	0	0	999	999
											78	8	5.5	0	0	999	999
											79	1	0	1	0	999	999
											79	2	0.416667	1	0	999	999
											79	3	0.583333	1	0	1	0
											79	4	2	1	0	999	999
											79	9	6.5	1	0	999	999
											80	1	0	0	1	999	999
											80	2	0.333333	0	1	999	999
											80	3	0.5	0	1	3	0
											80	4	2	0	1	3	0
											80	6	3.66667	0	1	1	-2
											80	7	4.5	0	1	999	999
											80	8	5.75	0	1	999	999
											81	1	0	1	0	999	999
											81	2	0.333333	1	0	999	999
											81	3	0.583333	1	0	7	0
											81	4	1.91667	1	0	7	0
											81	7	4.58333	1	0	999	999
											82	1	0	0	0	999	999
											82	2	0.416667	0	0	999	999
											82	3	0.583333	0	0	4	0
											82	6	3.5	0	0	999	999
											82	8	5.5	0	0	999	999
											83	1	0	1	0	999	999
											83	2	0.416667	1	0	999	999
											83	3	0.583333	1	0	7	0
											83	4	1.91667	1	0	7	0
											83	6	3.5	1	0	999	999
											84	1	0	0	1	999	999
											84	2	0.416667	0	1	999	999
											84	3	0.583333	0	1	4	0
											84	4	2	0	1	6	2
											84	6	3.5	0	1	999	999
											84	7	4.5	0	1	999	999
											85	1	0	1	0	999	999
											85	2	0.416667	1	0	999	999
											85	3	0.583333	1	0	6	0
											85	6	3.41667	1	0	4	-2
											85	7	4.5	1	0	999	999
											85	8	5.75	1	0	999	999
											86	1	0	0	0	999	999
											86	2	0.416667	0	0	999	999
											86	3	0.583333	0	0	3	0
											86	4	2	0	0	6	3
											86	6	3.66667	0	0	999	999
											86	7	4.5	0	0	999	999
											87	1	0	0	1	999	999
											87	2	0.333333	0	1	999	999
											87	3	0.5	0	1	5	0
											87	4	1.91667	0	1	3	-2
											87	6	3.5	0	1	999	999
											87	7	4.5	0	1	999	999
											88	1	0	0	1	999	999
											88	2	0.333333	0	1	999	999
											88	3	0.583333	0	1	4	0
											88	4	1.91667	0	1	3	-1
											88	6	3.5	0	1	999	999
											88	7	4.5	0	1	999	999
											89	1	0	0	1	999	999
											89	2	0.416667	0	1	999	999
											89	3	0.583333	0	1	4	0
											89	6	3.5	0	1	999	999
											89	7	4.75	0	1	999	999
											90	1	0	1	0	999	999
											90	2	0.333333	1	0	999	999
											90	3	0.583333	1	0	6	0
											90	4	1.91667	1	0	5	-1
											90	6	3.5	1	0	999	999
											90	7	4.5	1	0	999	999
											91	1	0	1	0	999	999
											91	2	0.416667	1	0	999	999
											91	3	0.583333	1	0	7	0
											91	4	1.91667	1	0	5	-2
											91	8	5.58333	1	0	999	999
											92	1	0	0	0	999	999
											92	2	0.333333	0	0	999	999
											92	3	0.583333	0	0	2	0
											92	4	1.91667	0	0	1	-1
											92	6	3.66667	0	0	1	-1
											93	1	0	0	0	999	999
											93	2	0.333333	0	0	999	999
											93	3	0.583333	0	0	6	0
											93	4	2	0	0	5	-1
											93	5	3.16667	0	0	999	999
											93	6	3.58333	0	0	999	999
											94	1	0	0	1	999	999
											94	2	0.333333	0	1	999	999
											94	3	0.5	0	1	2	0
											94	6	3.5	0	1	999	999
											94	8	5.5	0	1	999	999
											95	1	0	0	0	999	999
											95	2	0.333333	0	0	999	999
											95	3	0.583333	0	0	5	0
											95	4	1.91667	0	0	5	0
											95	6	3.5	0	0	999	999
											96	1	0	0	0	999	999
											96	2	0.333333	0	0	999	999
											96	3	0.583333	0	0	7	0
											96	6	3.5	0	0	999	999
											97	1	0	1	0	999	999
											97	2	0.416667	1	0	999	999
											97	3	0.583333	1	0	4	0
											97	4	1.91667	1	0	3	-1
											97	6	3.41667	1	0	5	1
											97	7	4.5	1	0	999	999
											98	1	0	1	0	999	999
											98	2	0.333333	1	0	999	999
											98	3	0.583333	1	0	7	0
											98	4	1.91667	1	0	6	-1
											98	6	3.41667	1	0	6	-1
											98	7	4.5	1	0	999	999
											99	1	0	0	1	999	999
											99	2	0.333333	0	1	999	999
											99	3	0.583333	0	1	2	0
											99	4	1.91667	0	1	6	4
											99	6	3.41667	0	1	3	1
											100	1	0	1	0	999	999
											100	2	0.333333	1	0	999	999
											100	3	0.583333	1	0	5	0
											100	4	1.91667	1	0	5	0
											100	6	3.41667	1	0	5	0
											100	7	4.5	1	0	999	999
											101	1	0	0	0	999	999
											101	2	0.333333	0	0	999	999
											101	3	0.583333	0	0	4	0
											101	4	1.91667	0	0	4	0
											101	5	2.91667	0	0	3	-1
											101	6	3.5	0	0	999	999
											101	7	4.5	0	0	999	999
											101	8	5.75	0	0	999	999
											102	1	0	0	1	999	999
											102	2	0.333333	0	1	999	999
											102	3	0.5	0	1	6	0
											102	4	2	0	1	6	0
											102	6	3.5	0	1	999	999
											102	7	4.5	0	1	999	999
											103	1	0	0	0	999	999
											103	2	0.416667	0	0	999	999
											103	3	0.583333	0	0	1	0
											103	4	1.91667	0	0	999	999
											104	1	0	1	0	999	999
											104	2	0.416667	1	0	999	999
											104	3	0.583333	1	0	4	0
											104	6	3.83333	1	0	999	999
											105	1	0	0	0	999	999
											105	2	0.416667	0	0	999	999
											105	3	0.583333	0	0	3	0
											105	4	2	0	0	4	1
											105	6	3.5	0	0	999	999
											105	7	4.5	0	0	999	999
											106	1	0	0	0	999	999
											106	2	0.333333	0	0	999	999
											106	3	0.583333	0	0	5	0
											106	4	2	0	0	5	0
											107	1	0	0	1	999	999
											107	2	0.333333	0	1	999	999
											107	3	0.5	0	1	5	0
											107	6	3.5	0	1	999	999
											108	1	0	0	1	999	999
											108	2	0.333333	0	1	999	999
											108	3	0.583333	0	1	1	0
											108	4	2	0	1	999	999
											109	1	0	0	0	999	999
											109	2	0.333333	0	0	999	999
											109	3	0.583333	0	0	7	0
											109	4	1.91667	0	0	2	-5
											109	6	3.5	0	0	999	999
											110	1	0	1	0	999	999
											110	2	0.416667	1	0	999	999
											110	3	0.583333	1	0	5	0
											110	5	3	1	0	5	0
											110	6	3.41667	1	0	6	1
											111	1	0	0	1	999	999
											111	2	0.333333	0	1	999	999
											111	3	0.583333	0	1	7	0
											111	4	2	0	1	6	-1
											111	7	4.5	0	1	999	999
											112	1	0	0	0	999	999
											112	2	0.333333	0	0	999	999
											112	3	0.583333	0	0	5	0
											113	1	0	0	0	999	999
											113	2	0.416667	0	0	999	999
											113	3	0.583333	0	0	1	0
											113	4	2	0	0	999	999
											114	1	0	0	0	999	999
											114	2	0.416667	0	0	999	999
											114	3	0.583333	0	0	6	0
											114	4	2	0	0	999	999
											115	1	0	0	0	999	999
											115	2	0.333333	0	0	999	999
											115	3	0.583333	0	0	7	0
											115	4	1.91667	0	0	6	-1
											115	6	3.41667	0	0	6	-1
											115	7	4.5	0	0	999	999
											116	1	0	0	0	999	999
											116	2	0.416667	0	0	999	999
											116	3	0.583333	0	0	6	0
											116	4	2	0	0	4	-2
											116	5	3.16667	0	0	4	-2
											116	6	3.5	0	0	999	999
											116	7	4.75	0	0	999	999
											117	1	0	0	0	999	999
											117	2	0.333333	0	0	999	999
											117	3	0.583333	0	0	7	0
											117	4	1.91667	0	0	7	0
											117	5	3.08333	0	0	5	-2
											117	6	3.5	0	0	999	999
											117	7	4.5	0	0	999	999
											118	1	0	0	1	999	999
											118	2	0.416667	0	1	999	999
											118	3	0.583333	0	1	3	0
											118	4	1.91667	0	1	999	999
											119	1	0	0	1	999	999
											119	2	0.416667	0	1	999	999
											119	3	0.583333	0	1	5	0
											119	4	2	0	1	6	1
											119	5	3.16667	0	1	3	-2
											119	6	3.66667	0	1	999	999
											119	7	4.5	0	1	999	999
											120	1	0	0	1	999	999
											120	2	0.416667	0	1	999	999
											120	3	0.583333	0	1	6	0
											120	6	3.41667	0	1	3	-3
											120	7	4.5	0	1	999	999
											121	1	0	0	1	999	999
											121	2	0.416667	0	1	999	999
											121	3	0.5	0	1	7	0
											121	4	2	0	1	6	-1
											121	5	2.5	0	1	999	999
											121	6	3.5	0	1	999	999
											121	7	4.5	0	1	999	999
											122	1	0	1	0	999	999
											122	2	0.333333	1	0	999	999
											122	3	0.583333	1	0	7	0
											122	4	2.08333	1	0	4	-3
											122	6	3.5	1	0	7	0
											122	7	4.5	1	0	999	999
											123	1	0	0	1	999	999
											123	2	0.416667	0	1	999	999
											123	3	0.666667	0	1	5	0
											124	1	0	0	1	999	999
											124	2	0.416667	0	1	999	999
											124	3	0.5	0	1	5	0
											124	4	1.75	0	1	999	999
											124	7	4.5	0	1	999	999
											125	1	0	1	0	999	999
											125	2	0.416667	1	0	999	999
											125	3	0.583333	1	0	6	0
											125	5	2.5	1	0	999	999
											125	6	3.5	1	0	999	999
											125	7	4.5	1	0	999	999
											126	1	0	0	1	999	999
											126	2	0.416667	0	1	999	999
											126	3	0.5	0	1	3	0
											127	1	0	1	0	999	999
											127	2	0.333333	1	0	999	999
											127	3	0.583333	1	0	6	0
											127	5	2.5	1	0	999	999
											127	6	3.5	1	0	999	999
											127	7	4.5	1	0	999	999
											128	1	0	0	1	999	999
											128	2	0.333333	0	1	999	999
											128	3	0.583333	0	1	5	0
											128	5	2.5	0	1	999	999
											128	6	3.5	0	1	1	-4
											128	7	4.5	0	1	999	999
											129	1	0	1	0	999	999
											129	2	0.416667	1	0	999	999
											129	3	0.583333	1	0	5	0
											129	4	2.08333	1	0	6	1
											129	5	2.66667	1	0	999	999
											130	1	0	0	1	999	999
											130	2	0.333333	0	1	999	999
											130	3	0.5	0	1	7	0
											130	4	2.08333	0	1	7	0
											130	5	2.58333	0	1	999	999
											130	6	3.5	0	1	7	0
											130	7	4.5	0	1	999	999
											131	1	0	0	1	999	999
											131	2	0.333333	0	1	999	999
											131	3	0.583333	0	1	7	0
											131	4	1.91667	0	1	6	-1
											131	5	2.5	0	1	999	999
											131	6	3.58333	0	1	999	999
											131	7	4.5	0	1	999	999
											132	1	0	1	0	999	999
											132	2	0.583333	1	0	999	999
											132	3	0.666667	1	0	5	0
											132	4	1.91667	1	0	5	0
											132	5	2.66667	1	0	999	999
											132	6	3.5	1	0	999	999
											132	7	4.5	1	0	999	999
											133	1	0	1	0	999	999
											133	2	0.416667	1	0	999	999
											133	3	0.583333	1	0	7	0
											133	4	1.83333	1	0	5	-2
											133	5	2.5	1	0	999	999
											133	6	3.5	1	0	7	0
											134	1	0	1	0	999	999
											134	2	0.333333	1	0	999	999
											134	3	0.5	1	0	5	0
											134	5	2.41667	1	0	5	0
											134	6	3.5	1	0	999	999
											134	7	4.5	1	0	999	999
											135	1	0	1	0	999	999
											135	2	0.333333	1	0	999	999
											135	3	0.583333	1	0	5	0
											135	4	1.83333	1	0	999	999
											136	1	0	1	0	999	999
											136	2	0.333333	1	0	999	999
											136	3	0.583333	1	0	5	0
											136	5	2.41667	1	0	5	0
											136	6	3.5	1	0	999	999
											136	7	4.58333	1	0	999	999
											137	1	0	0	1	999	999
											137	2	0.333333	0	1	999	999
											137	3	0.5	0	1	7	0
											137	5	2.5	0	1	999	999
											137	6	3.5	0	1	999	999
											137	7	4.5	0	1	999	999
											138	1	0	0	1	999	999
											138	2	0.333333	0	1	999	999
											138	3	0.583333	0	1	5	0
											138	5	2.5	0	1	999	999
											138	6	3.5	0	1	999	999
											138	7	4.58333	0	1	999	999
											139	1	0	1	0	999	999
											139	2	0.333333	1	0	999	999
											139	3	0.5	1	0	5	0
											139	5	2.5	1	0	999	999
											139	6	3.5	1	0	999	999
											140	1	0	1	0	999	999
											140	2	0.333333	1	0	999	999
											140	3	0.583333	1	0	3	0
											140	5	2.33333	1	0	4	1
											140	6	3.5	1	0	999	999
											140	7	4.5	1	0	999	999
											141	1	0	1	0	999	999
											141	2	0.333333	1	0	999	999
											141	3	0.583333	1	0	5	0
											141	4	2.16667	1	0	4	-1
											141	5	2.66667	1	0	999	999
											141	6	3.5	1	0	999	999
											141	7	4.58333	1	0	999	999
											142	1	0	0	1	999	999
											142	2	0.416667	0	1	999	999
											142	3	0.5	0	1	6	0
											142	5	2.41667	0	1	6	0
											142	6	3.5	0	1	999	999
											142	7	4.5	0	1	999	999
											143	1	0	1	0	999	999
											143	2	0.333333	1	0	999	999
											143	3	0.583333	1	0	7	0
											143	4	1.83333	1	0	7	0
											143	5	2.5	1	0	999	999
											143	6	3.5	1	0	7	0
											143	7	4.5	1	0	999	999
											144	1	0	0	0	999	999
											144	2	0.416667	0	0	999	999
											144	3	0.583333	0	0	3	0
											144	4	1.83333	0	0	999	999
											145	1	0	0	1	999	999
											145	2	0.416667	0	1	999	999
											145	3	0.583333	0	1	5	0
											145	5	2.5	0	1	999	999
											145	6	3.5	0	1	999	999
											146	1	0	0	1	999	999
											146	2	0.416667	0	1	999	999
											146	3	0.583333	0	1	4	0
											146	4	2	0	1	999	999
											147	1	0	0	0	999	999
											147	2	0.333333	0	0	999	999
											147	3	0.5	0	0	6	0
											147	5	2.41667	0	0	999	999
											148	1	0	1	0	999	999
											148	2	0.333333	1	0	999	999
											148	3	0.583333	1	0	5	0
											148	4	2.08333	1	0	4	-1
											148	5	2.58333	1	0	999	999
											148	6	3.5	1	0	999	999
											148	7	4.5	1	0	999	999
											149	1	0	0	1	999	999
											149	2	0.416667	0	1	999	999
											149	3	0.5	0	1	6	0
											150	1	0	0	1	999	999
											150	2	0.416667	0	1	999	999
											150	3	0.5	0	1	3	0
											150	5	2.5	0	1	999	999
											150	6	3.5	0	1	999	999

## Sheet: Number Participants
Number of Participants Across Timepoints for Continuous Variables (Table 1)
	Year 1	Year 1	Year 1	Year 2	Year 3	Year 4	Year 5+
	(Baseline: Before Intervention)	(Middle of Intervention)	(End of Intervention)
Number (percent) of survey respondents	150 (100%)	150 (100%)	150 (100%)	102 (68%)	49 (33%)	61 (41%)	103 (69%)
Number (percent) of transcripts collected	-	-	-	-	-	-	150 (100%)

## Sheet: Objective Outcomes
Percentage (by Condition) that Obtained an Engineering Internship, Engineering Degree, and a STEM Degree (Table 2)										Raw Data
	No Mentor Condition	Male Mentor Condition	Female Mentor Condition							SubjID	Condition	FMentor	MMentor	Engineering Internship	Engineering Degree	STEM Degree
										1	1	1	0	1	1	1
										2	1	1	0	1	1	1
Engineering Internship	0.61	0.65	0.82							3	-1	0	1		0	0
Engineering Degree	0.66	0.71	0.79							4	-1	0	1	0	1	1
STEM Degree	0.81	0.78	0.92							5	0	0	0	1	1	1
										6	0	0	0		0	1
										7	1	1	0	1	1	1
										8	1	1	0	1	1	1
										9	1	1	0		0	0
										10	-1	0	1		0	0
										11	-1	0	1	0	1	1
										12	0	0	0	1	1	1
										13	0	0	0	1	1	1
										14	1	1	0	1	1	1
										15	1	1	0	1	1	1
										16	1	1	0		0	1
										17	1	1	0		0	1
										18	-1	0	1	0	1	1
										19	-1	0	1	1	0	0
										20	1	1	0		1	1
										21	1	1	0	1	1	1
										22	1	1	0	1	1	1
										23	-1	0	1	0	1	1
										24	1	1	0	1	1	1
										25	-1	0	1		0	1
										26	-1	0	1		0	0
										27	0	0	0		0	1
										28	-1	0	1	0	1	1
										29	-1	0	1	1	1	1
										30	1	1	0	1	1	1
										31	0	0	0	0	1	1
										32	1	1	0	1	1	1
										33	0	0	0		0	0
										34	-1	0	1	0	1	1
										35	0	0	0	1	1	1
										36	1	1	0	1	1	1
										37	0	0	0		0	1
										38	0	0	0	1	1	1
										39	-1	0	1	1	1	1
										40	-1	0	1	0	1	1
										41	1	1	0	1	1	1
										42	1	1	0	1	1	1
										43	0	0	0	1	1	1
										44	0	0	0	0	1	1
										45	0	0	0	1	1	1
										46	0	0	0	1	1	1
										47	0	0	0		1	1
										48	0	0	0	0	1	1
										49	0	0	0	0	1	1
										50	-1	0	1	1	1	1
										51	1	1	0	0	1	1
										52	0	0	0	1	1	1
										53	1	1	0		0	0
										54	-1	0	1	1	1	1
										55	1	1	0	1	1	1
										56	0	0	0		0	1
										57	0	0	0	1	1	1
										58	0	0	0	0	1	1
										59	0	0	0	0	0	0
										60	1	1	0		0	1
										61	1	1	0	1	0	1
										62	-1	0	1	1	1	1
										63	1	1	0	1	1	1
										64	-1	0	1	1	0	1
										65	-1	0	1	1	1	1
										66	0	0	0	0	0	0
										67	-1	0	1	1	1	1
										68	1	1	0	0	0	0
										69	1	1	0		0	1
										70	0	0	0	0	1	1
										71	-1	0	1	0	1	1
										72	-1	0	1	1	1	1
										73	-1	0	1	1	1	1
										74	1	1	0	1	1	1
										75	0	0	0	1	1	1
										76	0	0	0	0	0	0
										77	0	0	0	0	0	0
										78	0	0	0	1	1	1
										79	1	1	0	0	0	1
										80	-1	0	1	1	1	1
										81	1	1	0	1	1	1
										82	0	0	0	1	1	1
										83	1	1	0	1	1	1
										84	-1	0	1	1	1	1
										85	1	1	0	1	1	1
										86	0	0	0	1	1	1
										87	-1	0	1	1	0	1
										88	-1	0	1	1	1	1
										89	-1	0	1	1	1	1
										90	1	1	0	1	1	1
										91	1	1	0	0	1	1
										92	0	0	0	0	0	0
										93	0	0	0	1	1	1
										94	-1	0	1	1	1	1
										95	0	0	0	1	1	1
										96	0	0	0	1	1	1
										97	1	1	0	1	1	1
										98	1	1	0	1	1	1
										99	-1	0	1	1	1	1
										100	1	1	0	0	1	1
										101	0	0	0	0	1	1
										102	-1	0	1	1	1	1
										103	0	0	0	0	0	1
										104	1	1	0	0	0	1
										105	0	0	0	1	1	1
										106	0	0	0	1	1	1
										107	-1	0	1	1	1	1
										108	-1	0	1	0	0	0
										109	0	0	0	1	1	1
										110	1	1	0	1	1	1
										111	-1	0	1	1	1	1
										112	0	0	0		0	0
										113	0	0	0	0	0	0
										114	0	0	0	0	0	1
										115	0	0	0	1	1	1
										116	0	0	0	1	1	1
										117	0	0	0	1	1	1
										118	-1	0	1	0	0	0
										119	-1	0	1	0	1	1
										120	-1	0	1	1	1	1
										121	-1	0	1	0	1	1
										122	1	1	0	1	1	1
										123	-1	0	1		0	0
										124	-1	0	1	0	0	0
										125	1	1	0	1	1	1
										126	-1	0	1		0	0
										127	1	1	0	1	1	1
										128	-1	0	1	1	1	1
										129	1	1	0	1	1	1
										130	-1	0	1	0	1	1
										131	-1	0	1	1	1	1
										132	1	1	0	1	1	1
										133	1	1	0	1	1	1
										134	1	1	0	1	1	1
										135	1	1	0		0	0
										136	1	1	0	0	1	1
										137	-1	0	1	1	1	1
										138	-1	0	1	1	1	1
										139	1	1	0	1	1	1
										140	1	1	0	1	1	1
										141	1	1	0	1	1	1
										142	-1	0	1	1	1	1
										143	1	1	0	0	1	1
										144	0	0	0		0	0
										145	-1	0	1	1	1	1
										146	-1	0	1		0	0
										147	0	0	0		0	1
										148	1	1	0	1	1	1
										149	-1	0	1		0	1
										150	-1	0	1	0	0	0

## Sheet: Intraclass Correlations
Intraclass Correlations and Variance Attributed to Individual Mentors (Supplementary Table 1)					Raw Data
Variable	ICC for Mentor Cluster	Variance of Mentor Cluster			SubjID	MentorID	Anxiety	Belonging	Confidence	Motivation	Graduate Intentions	Career Intentions	Emotional Well-Being
					1	21	1.8	4	2	2	1	1	999
Anxiety	0.08	B = 0.12, p = .251			1	21	2.6	7	7	7	7	7	999
Belonging	0.06	B = 0.08, p = .481			1	21	3	6.5	5.5	6.6	5	7	6
Confidence	0.06	B = 0.08, p = .475			1	21	4.8	7	6.5	7	7	2	5
Motivation	0.06	B = 0.05, p = .493			1	21	3.4	7	7	7	7	7	6
Graduate Intentions	0.05	B = 0.11, p = .724			2	18	5.2	3.75	2	3	6	5	999
Career Intentions	0.06	B = 0.10, p = .449			2	18	4.4	3.75	4	4	6	6	999
Emotional Well-being	0.08	B = 0.15, p = .547			2	18	4.2	3.75	4	4	6	6	2
					2	18	4.8	4.25	3.5	5.6	7	7	4
					2	18	6.4	4.75	3.5	5.2	7	5	3
					2	18	5.2	5.25	5	5.8	999	999	999
					3	12	4	7	6	6	7	7	999
					3	12	6	6.75	4	4.2	1	1	999
					3	12	6	5.5	4	4.6	1	1	7
					4	15	3.6	4.75	4	4.8	7	7	999
					4	15	4.6	4.5	4	4.4	6	6	999
					4	15	5.2	4.5	3.5	4.6	5	6	4
					4	15	5	5.25	4	4	5	7	4
					4	15	4	5	4	4.2	4	7	3
					4	15	3.8	5.67	5	4.4	4	7	3
					4	15	3.8	5.25	5	4.4	4	999	999
					5	999	5	3.5	6	5.4	6	7	999
					5	999	5.8	6.25	4.5	5	5	5	999
					5	999	6	6.75	3.5	5.4	3	5	4
					5	999	5.4	3	5	5.8	4	1	5
					5	999	5.6	4.5	5.5	6	4	1	5
					5	999	5.4	3.25	4.5	5.4	6	999	999
					6	999	4.4	6.25	5.5	6.4	5	7	999
					6	999	4.6	4	4.5	6.2	4	7	999
					6	999	5	4.25	5	6.2	4	7	7
					7	24	5.8	4.75	6	6	3	6	999
					7	24	6	6	6	6	2	7	999
					7	24	5.8	5.75	6	6	2	6	5
					7	24	5.8	6.75	5	4.6	5	7	5
					7	24	5.2	6.5	7	6	1	999	999
					8	29	4.2	4	5	5	6	6	999
					8	29	5.6	1	4.5	4.6	7	5	999
					8	29	5.2	5	4.5	4.4	6	6	5
					8	29	5.6	1.75	4.5	4.8	5	5	5
					8	29	5.6	4.5	5	5.2	999	999	999
					9	5	3.8	5.5	5	5.2	6	6	999
					9	5	4.6	4.75	4	4.4	4	5	999
					9	5	4.4	4.25	5	5	5	5	5
					9	5	4.8	4.5	4	4	1	1	999
					10	56	4.2	5.25	4	4.4	7	7	999
					10	56	2.4	5.75	4	3.4	1	1	999
					10	56	1.2	6.25	3	3.4	2	2	7
					11	41	6	6.25	6	5.2	5	6	999
					11	41	5	5	5	5.2	5	6	999
					11	41	5	5.25	6	5.2	5	6	3
					11	41	5	3.25	4	5.2	1	999	999
					12	999	4.6	6	6	6.4	7	6	999
					12	999	5.6	6.25	5.5	6.2	7	7	999
					12	999	5.8	6.5	6	6.4	6	7	5
					12	999	5.6	6.75	6	6.6	6	7	4
					12	999	4.2	7	5.5	6.6	999	999	999
					13	999	2.6	4.25	5	6.4	5	7	999
					13	999	5.4	3.5	5.5	5.4	4	7	999
					13	999	5.2	5	5	5.2	4	7	6
					13	999	5.6	5	5	3.4	5	6	5
					13	999	4.6	5	4.5	5	5	999	999
					13	999	4.8	6.25	5	4.6	999	999	999
					14	6	4.4	7	5.5	6	5	7	999
					14	6	5	6	4	5.2	5	6	999
					14	6	5.2	7	5.5	5.4	5	6	2
					14	6	4.4	7	5	6	4	7	6
					14	6	5.8	5	5.5	5.4	1	999	999
					15	49	5	5.75	5	5.6	7	7	999
					15	49	2.4	6.5	6	7	7	7	999
					15	49	2.4	7	5	6.6	7	7	3
					15	49	4.2	6.75	6	6.2	7	7	4
					15	49	2.2	4.75	6	7	7	7	7
					15	49	4.6	6.5	7	6.4	7	999	999
					16	51	1	4.75	6.5	7	1	7	999
					16	51	999	999	999	999	999	999	999
					16	51	5	4.75	5.5	7	2	3	6
					16	51	3	5	5	6	999	999	999
					17	25	5.4	3.5	7	6.2	6	6	999
					17	25	5.2	1.5	7	6.8	5	4	999
					17	25	4.8	2.5	7	6.8	5	5	5
					18	36	3.4	5.5	7	6.6	7	6	999
					18	36	3.2	7	5.5	6.6	6	6	999
					18	36	2.2	7	6	6.8	5	5	7
					18	36	4.4	6	6.5	5.4	7	7	2
					18	36	5.2	2.5	7	5.4	7	6	7
					18	36	5.2	4.5	7	5.4	7	999	999
					19	8	1	4	5.5	6.8	7	7	999
					19	8	2	7	7	7	4	7	999
					19	8	2.2	5.75	7	7	5	7	7
					19	8	5.6	4	5	4.4	2	7	1
					19	8	5.8	3.5	5	5	999	7	999
					20	46	5.4	4.25	4.5	5.6	4	3	999
					20	46	5.6	5.5	5.5	6	1	3	999
					20	46	5.2	5	5.5	6.4	3	4	7
					20	46	5.8	5	6	5.2	999	999	999
					21	27	5.8	4.75	4.5	4.6	2	5	999
					21	27	5.2	5.5	5	4.6	2	6	999
					21	27	5.2	5.75	5	4.8	3	5	4
					21	27	4.6	4	3.5	4.6	5	5	2
					21	27	2.8	3.75	4.5	5.6	4	5	5
					21	27	5.8	3.5	4.5	4.4	999	999	999
					22	33	2.8	5.5	5	5.6	4	6	999
					22	33	4	5	4	5.6	4	6	999
					22	33	4.2	5.5	5	6	3	6	6
					22	33	4	6.5	5	5.8	3	5	5
					22	33	4	6	5	5.8	5	6	6
					22	33	2.8	6.75	5	5.2	999	999	999
					23	37	3.8	4	7	5.2	3	4	999
					23	37	3	5	6	6.6	6	6	999
					23	37	3	3.75	7	6.8	6	7	3
					23	37	2.2	4.5	4.5	6.8	4	5	6
					23	37	1.2	5	6	3.4	5	7	7
					24	28	5.6	7	5.5	6.2	7	7	999
					24	28	5.2	3.5	3.5	5.4	7	7	999
					24	28	5	5.25	4.5	5.6	6	7	2
					24	28	6	5.5	4	4	2	6	2
					24	28	6.2	4	5.5	5.6	7	999	999
					24	28	6	5.5	4.5	4.8	1	999	999
					25	11	4.6	6	5.5	4.2	5	4	999
					25	11	6	5.75	4.5	4.4	5	5	999
					25	11	6.2	3.75	3.5	4.2	4	5	6
					25	11	5.6	3.75	4	4	999	999	999
					26	14	2.2	6.25	6.5	6.4	7	7	999
					26	14	2.6	6.75	6	7	7	7	999
					26	14	3.4	6.5	4.5	6.8	7	7	5
					26	14	4.6	3.5	4	4	999	999	999
					26	14	5.6	2	5.5	3	999	999	999
					27	999	4.6	4.25	3.5	4.2	4	4	999
					27	999	4.8	5	4	5.2	4	4	999
					27	999	4.6	3.5	2.5	4.6	4	4	5
					28	19	5.2	6.25	5.5	5.8	7	7	999
					28	19	6	6.75	5	4.6	6	6	999
					28	19	6	5.75	5.5	4.6	6	6	7
					28	19	6	6	5	3.2	5	6	1
					28	19	4.4	5.5	4	5.4	4	999	999
					28	19	5	5.75	4.5	4	7	999	999
					29	15	4.8	4	4	3.4	5	7	999
					29	15	5.4	4	4	5	5	6	999
					29	15	5.2	5	4	5	5	6	5
					29	15	6	4.25	4	4	6	6	2
					29	15	5.4	4.75	4.5	5	5	6	4
					29	15	999	999	999	999	6	999	999
					30	44	5.2	6.25	5.5	6	5	7	999
					30	44	4.8	6	5	5.6	6	6	999
					30	44	4.8	6	5	5.8	6	6	4
					30	44	5.2	6	5	4.6	5	5	4
					30	44	4.4	6.5	4.5	5.2	999	999	999
					31	999	3.2	7	6	5.6	7	6	999
					31	999	2.8	4.75	4.5	5.8	6	7	999
					31	999	3.4	5.75	5	5.8	6	7	6
					31	999	3.4	6.5	5	5.4	5	7	5
					31	999	2.6	6.5	6	6	7	999	999
					32	3	4.8	6.25	6	6.6	4	7	999
					32	3	3.8	5.75	5.5	6	6	7	999
					32	3	3.8	5.25	4	6.4	5	6	3
					32	3	3.8	6.75	5	5.4	2	7	6
					32	3	6.4	6	3	5	1	6	999
					32	3	4	6.25	5	5.4	2	999	999
					33	999	5.2	5	7	6.6	7	7	999
					33	999	6	5	5	6.6	7	7	999
					33	999	6.4	5.25	5.5	6.2	6	7	4
					34	19	4.8	5.25	4	4.8	7	6	999
					34	19	6	2.75	4.5	5	7	7	999
					34	19	6.2	2	4.5	5.2	7	7	4
					34	19	6	1.75	3.5	3.4	7	6	3
					34	19	7	4.5	4	4.4	7	7	2
					34	19	5.8	5	3.5	4.8	7	999	999
					35	999	5.4	5.25	4.5	3.6	5	6	999
					35	999	7	5.5	5	4.8	6	6	999
					35	999	6.8	5.25	5	4.8	5	5	5
					35	999	5.2	5.25	5	5	6	6	3
					35	999	3.8	6	5	5	7	5	5
					35	999	4.8	6.75	5.5	4.2	7	999	999
					36	47	5.6	5.25	5.5	5.4	5	7	999
					36	47	4.8	4.75	5.5	6	7	7	999
					36	47	4.2	5	5	5.4	7	7	5
					36	47	4.6	6	5.5	5.4	7	7	999
					36	47	4.4	5	6	6	7	999	999
					37	999	4.4	4.5	4.5	5	5	5	999
					37	999	5	3.75	3.5	4	4	4	999
					37	999	5.4	4.5	4	4	5	6	3
					37	999	5.2	3	4	4.4	999	999	999
					38	999	5.2	7	6	6.4	6	6	999
					38	999	5.2	7	5.5	5.6	7	7	999
					38	999	5.2	6	6	5.6	7	7	7
					38	999	5.8	6.5	5	4.8	4	4	6
					38	999	5	6.5	4	4.2	7	999	999
					39	12	2.8	4.25	6	5.6	7	6	999
					39	12	4.6	4	7	5.6	7	4	999
					39	12	4.6	3	6	5.2	7	3	4
					39	12	6.2	4	5	4.75	6	4	4
					39	12	4	2.75	5	3.6	999	7	999
					40	23	5.2	5.5	4	5.8	7	7	999
					40	23	3.4	6.5	5	5.4	7	7	999
					40	23	4	6	5	6	6	7	2
					40	23	6.4	6.75	5	4.2	4	7	4
					40	23	6	6.5	3	4.2	2	999	999
					41	10	6.2	6	5	4.6	5	2	999
					41	10	6	6.75	5.5	5.8	5	5	999
					41	10	5.8	7	5	5.4	5	5	1
					41	10	6.4	7	5	4.8	7	4	4
					42	32	3.2	2.25	4.5	6.6	7	7	999
					42	32	4.8	5	4.5	6.4	6	7	999
					42	32	4.8	7	4.5	6	7	7	3
					42	32	6.2	3.5	2.5	2.8	2	5	2
					42	32	2.8	2	5	5.8	5	7	4
					42	32	5.4	3	4.5	3.8	7	999	999
					43	999	4.8	5.5	4.5	5.8	5	6	999
					43	999	6.6	7	5	4.6	5	7	999
					43	999	6.4	5.75	5	4.6	6	6	6
					43	999	5	5	5.5	5	5	7	6
					43	999	4.8	6.5	5	5.8	5	7	5
					43	999	5	5.5	5.5	5.6	999	999	999
					44	999	4.8	6.5	5.5	5.8	6	7	999
					44	999	4.6	6	6	5.6	7	7	999
					44	999	5	6.5	5.5	5.4	5	7	4
					44	999	4.2	7	5	5.6	5	7	6
					44	999	5.4	7	5	5.2	999	999	999
					45	999	4.4	6.5	4.5	5.4	6	5	999
					45	999	4.4	6.25	4	4.8	5	6	999
					45	999	5	5.5	4	4.6	5	5	5
					45	999	5	6	4.5	5.4	6	7	5
					45	999	6	5.25	3	4.6	3	5	2
					45	999	5.2	5.75	5	5	999	999	999
					46	999	5.2	6.25	6	6	7	7	999
					46	999	4.8	6.25	6	6.4	6	7	999
					46	999	5.6	5.75	7	6.4	5	7	6
					46	999	3.4	6.75	6	6.6	6	7	5
					46	999	4	6	6	6.8	7	999	999
					46	999	3.4	7	6	6.2	999	999	999
					47	999	5	5.25	6	6.2	7	7	999
					47	999	3.8	4.5	4	4.6	7	7	999
					47	999	3.8	3.25	4	4.8	4	6	5
					48	999	5.2	6	4.5	5.2	5	6	999
					48	999	5.8	7	4	5.6	6	6	999
					48	999	5.8	6.25	4.5	5.2	5	6	999
					48	999	6	5.75	3.5	5	6	7	5
					48	999	6.2	5.25	2.5	4	1	999	999
					49	999	4.4	5	5.5	6.2	6	7	999
					49	999	3.6	5.75	5	6.4	4	6	999
					49	999	4	3.5	4.5	6	4	5	3
					49	999	6.8	3.75	3	3.8	2	6	2
					49	999	6.8	5	4.5	4	999	999	999
					50	34	4.6	5.25	5	5.2	6	5	999
					50	34	3.2	5.5	5.5	6	6	6	999
					50	34	3.4	4.25	5.5	6	5	6	6
					50	34	5.6	4	6	5.8	5	7	6
					50	34	5.8	5.25	5	5.8	7	999	2
					50	34	5.2	5.5	5.5	5.6	7	999	999
					51	27	5.4	4	3.5	4	6	6	999
					51	27	4.8	6.25	4.5	5.8	5	6	999
					51	27	4.8	6	4.5	6	5	6	4
					51	27	5.8	6	4.5	5.4	3	6	4
					51	27	5.6	6.5	5	6	7	4	999
					52	999	6	6.5	5.5	6.4	6	5	999
					52	999	5.8	7	6.5	7	7	7	999
					52	999	5.8	7	5	6.6	7	7	4
					52	999	6	6.25	4	5.6	999	999	999
					53	39	6.2	4	4	5.4	6	7	999
					53	39	5.4	5	5	4.2	5	7	999
					53	39	5.2	5.75	5.5	4.4	5	6	3
					53	39	999	999	999	999	999	999	999
					54	37	3.4	6.25	6	6.6	7	7	999
					54	37	2.8	5.5	6	7	7	6	999
					54	37	3.6	5.25	6	7	7	6	6
					54	37	4	5.25	7	6.4	7	7	5
					54	37	4.6	5.5	5	6.4	3	999	6
					54	37	4.2	5.5	5	5.6	999	999	999
					55	50	5.6	4	5	5.6	7	5	999
					55	50	4.4	2	5	4.8	6	4	999
					55	50	4.4	3	5.5	5.2	7	5	3
					55	50	5.8	2.75	1	2.6	5	4	4
					55	50	999	999	999	999	7	999	999
					55	50	4.4	3.75	4.5	6.2	7	7	6
					56	999	4.6	3.25	6	4.8	6	6	999
					56	999	4.6	2.5	5	5.2	3	5	999
					56	999	4.6	2.5	5	5.2	4	6	3
					56	999	999	999	999	999	999	999	999
					57	999	5	6.5	4.5	4.2	7	7	999
					57	999	2.8	6.25	6	6.6	7	7	999
					57	999	3	7	5.5	6.8	7	7	7
					57	999	4.4	5.25	5	5.6	7	5	4
					57	999	5.4	4.75	4	5.2	7	999	999
					58	999	2.6	6.5	6.5	6.4	7	7	999
					58	999	3.6	6.25	5.5	6.2	7	7	999
					58	999	4	5.75	6	6	7	7	6
					58	999	5.8	6.5	5	4.4	7	7	6
					58	999	4	5.5	5	5.8	7	999	7
					58	999	3.6	5.25	5	5	7	999	999
					59	999	5.4	6	4.5	4.2	6	5	999
					59	999	5.8	5.75	3.5	4.6	6	5	999
					59	999	5.8	6.5	2	4.4	2	2	4
					59	999	5.2	7	2	4.2	1	1	999
					60	44	7	4.75	4	3.8	5	3	999
					60	44	3.2	4.25	7	6.8	4	7	999
					60	44	3.4	6.5	5.5	6.8	7	5	7
					61	44	4.8	6.75	4	4.8	6	7	999
					61	44	4.6	2.75	4.5	4.2	4	6	999
					61	44	5	5.5	4.5	3.8	5	4	5
					61	44	5.2	4.5	3	3.2	7	999	999
					62	55	4	4.5	5	6.6	5	7	999
					62	55	6	4	5	5.6	6	6	999
					62	55	6.2	4	5	5.8	6	6	7
					62	55	4.2	5.75	6	6	1	999	5
					62	55	4.2	5.5	6	5.6	1	999	999
					63	50	4.6	4	5.5	5.6	5	6	999
					63	50	3.6	4	5	5	4	6	999
					63	50	3.4	4.75	6	5.2	4	6	5
					63	50	4.6	3.75	5	5.2	7	999	999
					64	45	3.4	7	7	6.4	6	7	999
					64	45	4	5.5	6.5	6.4	3	7	999
					64	45	4	6.75	5	6.2	6	6	6
					64	45	5.4	6.25	6.5	5.8	999	999	999
					65	38	4.6	5.5	4.5	5.6	5	6	999
					65	38	3.4	5.25	5.5	5.8	2	7	999
					65	38	3.2	5.75	4.5	6	2	7	4
					65	38	5.4	5.5	4	5.4	999	7	999
					66	999	6	6.25	4.5	5	5	7	999
					66	999	6.6	3	1	3.2	1	1	999
					66	999	5.6	4.25	1.5	2.8	1	1	6
					66	999	6.6	3.25	1	2.6	999	999	999
					67	56	5	5.5	5.5	4.8	6	6	999
					67	56	4.6	4	5.5	4.6	6	6	999
					67	56	4.8	5.25	6	5.2	5	7	6
					67	56	5.2	5.75	6	5.6	6	7	5
					67	56	3.8	5.5	6	6	999	999	999
					68	42	5.2	4.25	4.5	6.6	4	7	999
					68	42	5	3	3.5	4.6	3	7	999
					68	42	5	2.75	1.5	4	1	1	4
					68	42	6.4	3.25	3	3.8	999	999	999
					69	42	4.2	4.75	4.5	6.2	7	5	999
					69	42	6.6	5.75	5.5	6.8	7	6	999
					69	42	6.6	6.25	5.5	6.4	7	7	5
					70	999	2.4	7	5	6.4	7	7	999
					70	999	6.2	7	5	6	7	7	999
					70	999	6.2	7	5	5.8	7	7	4
					70	999	6.2	6.25	5	4	2	5	3
					70	999	4.2	6	3	4.4	1	1	999
					71	17	3.8	5.75	7	6.8	6	7	999
					71	17	4	6.5	7	5.2	6	6	999
					71	17	5.2	4.25	6	5.4	6	6	3
					71	17	5	5.25	7	5.6	4	7	2
					71	17	4.4	4.75	6.5	4.8	4	7	2
					71	17	3.6	4.5	6.5	5	1	999	1
					71	17	3.4	5.25	7	6	1	999	999
					72	48	2.8	5.5	6	5.8	4	5	999
					72	48	3.2	5.5	6.5	7	4	7	999
					72	48	4.4	6	6	7	4	6	7
					72	48	6.4	7	6	6	5	6	6
					72	48	4.2	4.75	3	6	7	999	999
					73	37	4.6	6	6	5.8	4	5	999
					73	37	3.6	6.25	6	6.2	5	6	999
					73	37	4	4.75	6	6.2	5	7	7
					73	37	4.6	6.25	5	5	5	7	7
					73	37	4.2	6.75	6	6.4	6	999	999
					74	27	3.8	5	5	5.8	4	6	999
					74	27	5.2	4	5	5.6	5	7	999
					74	27	5.6	2.25	5	5.6	5	7	5
					74	27	5	2.5	4.5	4.4	5	7	3
					75	999	3.4	6	6	5.4	6	7	999
					75	999	4.2	6.5	5	5.8	5	7	999
					75	999	4.2	5.75	6	5.6	5	6	5
					75	999	6.2	6.5	3.5	3.6	4	7	3
					75	999	3.8	6	5.5	6.2	7	999	999
					76	999	4.2	5	5	4.8	6	6	999
					76	999	4.4	6.25	5	5	5	4	999
					76	999	5	5	5	5.8	5	5	6
					76	999	5.6	6.5	1.5	5.4	1	1	999
					77	999	2.6	4.75	6	5.8	7	7	999
					77	999	4.4	6.75	6	6	7	7	999
					77	999	4.8	4	3.5	5.8	1	1	5
					77	999	6.2	5.25	3	5.4	999	999	999
					78	999	4.4	4.5	4.5	4.8	6	6	999
					78	999	5.4	5.75	4	4.2	6	6	999
					78	999	5.4	5.25	3	3.8	6	6	5
					78	999	5.4	6	5.5	5.4	7	999	999
					78	999	5.8	6.25	5	5.4	7	999	999
					79	44	5	3.5	5	5.2	6	3	999
					79	44	6.6	3	3.5	4.8	5	3	999
					79	44	6.8	3.5	3	5	5	3	1
					79	44	7	3.5	2	3.4	999	999	999
					79	44	7	2.75	2	3	1	1	999
					80	34	4.6	7	5	6.2	6	6	999
					80	34	6	6	3.5	4.2	6	6	999
					80	34	6.4	3.5	3.5	4.2	6	6	3
					80	34	5.2	2.75	3.5	5.4	4	6	3
					80	34	6	5	2	3.6	1	999	1
					80	34	3.6	5.5	2	5.6	1	7	999
					80	34	5.4	4.25	1	2.6	1	999	999
					81	7	2.8	4	3.5	7	4	7	999
					81	7	3	2	4	5.6	2	3	999
					81	7	3	4.25	3	5.8	2	2	7
					81	7	2.4	5	5	7	1	4	7
					81	7	4.6	5.5	5	6.8	999	999	999
					82	999	5.2	4.5	4.5	5.2	5	6	999
					82	999	3.4	6.75	5	5.6	5	7	999
					82	999	3.8	4	4	5.8	4	7	4
					82	999	5	2.5	4	4.4	999	7	999
					82	999	5.8	3.5	4.5	4.4	999	999	999
					83	59	2.6	5.75	6	4.6	7	7	999
					83	59	3.8	6.5	6	6.2	2	6	999
					83	59	4	6.25	5	6	6	7	7
					83	59	3	6	6	6.4	4	7	7
					83	59	3.6	4.5	5.5	5.8	999	999	999
					84	54	2.6	3.5	5	6.6	6	6	999
					84	54	3.6	5.5	5.5	5.8	6	6	999
					84	54	3.6	5	4.5	5.6	6	6	4
					84	54	5.8	6.75	5.5	5.8	5	7	6
					84	54	3.8	6.75	6	6.8	999	7	999
					84	54	3.6	6.75	6	6.8	7	999	999
					85	13	3	5.75	4.5	5.6	6	7	999
					85	13	2.6	7	5.5	5.8	7	7	999
					85	13	2.4	7	6	5.8	7	7	6
					85	13	3.4	6.75	5.5	5.4	2	7	4
					85	13	3.4	7	4.5	6	999	999	999
					85	13	3.6	6.25	4.5	5.4	999	999	999
					86	999	5.8	4.5	4.5	3.8	7	7	999
					86	999	6.2	3.25	3.5	4.4	6	7	999
					86	999	6.6	4	2.5	4.6	7	6	3
					86	999	6.8	3.5	3.5	3.8	6	6	6
					86	999	3.2	4.5	5	6.2	999	999	999
					86	999	5.8	3.25	5	4.8	999	999	999
					87	45	2.8	4.5	4	6	6	6	999
					87	45	3.4	5	4.5	6.2	5	6	999
					87	45	3.4	5.25	4	6.2	4	6	5
					87	45	3.6	4.75	4.5	5.6	4	3	3
					87	45	6.2	4.75	4	5.2	999	999	999
					87	45	5.6	5.25	3.5	4.8	999	999	999
					88	17	5.8	5.5	5	5.4	4	7	999
					88	17	5.2	5.25	5.5	4.8	5	7	999
					88	17	5.4	5.5	5	4.8	5	7	4
					88	17	7	6	4.5	4.2	5	7	3
					88	17	3.8	6	5.5	4.8	999	7	999
					88	17	5.8	6	5.5	5.4	999	999	999
					89	54	2.4	5.5	7	5.8	7	7	999
					89	54	3.8	6	6.5	6.4	7	7	999
					89	54	4	5.25	5.5	6.2	7	7	4
					89	54	1.6	4.25	7	7	1	7	999
					89	54	4.2	3.5	6.5	5	999	999	999
					90	2	3.4	7	5.5	6.8	5	7	999
					90	2	4	6.75	5	5.4	6	7	999
					90	2	4.4	7	5	5.8	4	7	6
					90	2	4.6	6.5	4	4.8	4	7	5
					90	2	4.2	6	4	5.8	1	7	999
					90	2	5.2	6	6	5.2	999	999	999
					91	4	4.6	7	4.5	4.8	7	7	999
					91	4	5.8	5.75	4.5	5	6	6	999
					91	4	6.2	4.5	4	4.6	7	7	7
					91	4	5.2	5.75	4	4.2	7	7	5
					91	4	5.8	6.5	5.5	5.4	7	999	999
					92	999	4.6	5.5	5	4.8	6	6	999
					92	999	5.8	4.5	5	5.2	6	6	999
					92	999	6.2	3	3.5	5.2	6	7	2
					92	999	6.6	4	2	3.8	5	5	1
					92	999	7	1	1	1.4	1	999	1
					93	999	2.4	5.5	6	6	5	6	999
					93	999	4	4.5	6	5.8	5	6	999
					93	999	3.4	5.5	6	5.8	6	6	6
					93	999	4.4	5.25	6	5.8	6	7	5
					93	999	5.2	4.25	6	4	4	7	999
					93	999	4	4.75	6	5.6	999	999	999
					94	13	3	5	3.5	6	5	6	999
					94	13	3.2	3.75	5	6	4	5	999
					94	13	4	3.75	5	6.4	5	7	2
					94	13	5	5.25	4.5	4.4	999	7	999
					94	13	6.2	2.75	1	3	7	999	999
					95	999	4.2	3.25	5.5	6.4	6	7	999
					95	999	3.8	4.5	5	6.8	7	7	999
					95	999	3.8	3	6	6.8	7	7	5
					95	999	3.8	6	6	6.4	3	7	5
					95	999	3.8	4	6	6.8	999	999	999
					96	999	4	5.5	6	7	5	7	999
					96	999	2	6	6	7	6	7	999
					96	999	1.8	6	6	7	5	7	7
					96	999	3.2	4.25	7	7	7	999	999
					97	7	6.6	6.75	3	3	3	7	999
					97	7	6.6	7	5	4	3	7	999
					97	7	6.6	6.25	3	4.2	4	7	4
					97	7	7	6.25	3	2.6	3	7	3
					97	7	2.6	7	3.5	4.4	2	7	5
					97	7	6.25	6.5	4.5	6.6	999	999	999
					98	20	3	6.75	5.5	4.8	4	6	999
					98	20	4	6.25	6	5.6	2	7	999
					98	20	5.2	7	6	5.4	3	6	7
					98	20	4.2	6.75	5.5	5.6	4	7	6
					98	20	4.6	5.25	5.5	6.2	5	7	6
					98	20	4.6	7	7	6.4	1	999	999
					99	22	4	4.5	4.5	5.2	2	6	999
					99	22	1	4.75	5.5	6.8	2	7	999
					99	22	1.6	4	6	6.8	5	5	2
					99	22	5.4	3.5	6	5.2	4	6	6
					99	22	3.8	5.25	7	6.6	7	6	3
					100	4	4	6	5.5	6.2	6	7	999
					100	4	4.6	6	6	6.6	6	7	999
					100	4	4.4	6.25	5.5	6.4	6	7	5
					100	4	4.4	5.75	6.5	5.8	6	7	5
					100	4	4.6	7	5.5	6.4	7	1	5
					100	4	5.4	6.5	6	5.6	7	7	999
					101	999	5.2	6	5.5	6	6	7	999
					101	999	4.8	3.5	4.5	6.6	6	7	999
					101	999	5.4	3.5	5.5	6.2	4	6	4
					101	999	5.2	4.5	6	6.2	3	5	4
					101	999	2.6	4.25	5.5	5.4	2	5	3
					101	999	5	4	4.5	4.2	999	999	999
					101	999	3.4	1.75	5	5.4	999	999	999
					101	999	5	2.5	5.5	5.8	999	999	999
					102	45	4	5	4	5.6	6	6	999
					102	45	3.4	3.5	5.5	6.6	7	7	999
					102	45	3.8	3.5	5	6.6	6	7	6
					102	45	6	3.75	7	6.6	7	7	6
					102	45	2.4	3.75	7	7	7	1	999
					102	45	5.4	2.25	7	5.8	7	7	999
					103	999	6.2	3.75	5	4.6	4	4	999
					103	999	3.8	3.5	4	4.2	2	2	999
					103	999	5	1	1	3.4	1	1	1
					103	999	5	3.25	4	4.4	999	999	999
					104	40	6.2	5	4.5	4.4	3	7	999
					104	40	3.4	4.5	3.5	4	3	5	999
					104	40	3.6	4.5	4	4.2	3	4	4
					104	40	6.6	2.75	2	2.8	1	1	999
					105	999	4.8	5.5	6	4.8	7	7	999
					105	999	5.2	5	5.5	5.4	6	6	999
					105	999	5.6	4.5	5.5	5.4	7	7	3
					105	999	6.4	5.25	5	5	4	7	4
					105	999	4.4	5.5	4.5	4.8	999	7	999
					105	999	6.4	5.25	5	4.6	999	999	999
					106	999	4.2	5	5.5	4.8	6	5	999
					106	999	3.8	3.5	5.5	6.2	7	6	999
					106	999	4	4	5.5	6.4	6	6	5
					106	999	4.4	5	5.5	5.8	4	6	5
					107	53	4	6	4.5	5.2	6	7	999
					107	53	3.2	5.75	5	5.4	6	6	999
					107	53	3.6	6	5	5.6	5	7	5
					107	53	2.6	5.75	6	7	7	7	999
					108	22	5.6	5.75	4.5	5.4	6	6	999
					108	22	5.2	1.75	3.5	5.2	1	3	999
					108	22	5.2	3.25	3	5.6	1	2	1
					108	22	4.6	1.75	3	4.6	999	999	999
					109	999	5.2	4.5	2	3.2	2	7	999
					109	999	3.8	3.5	3.5	5.2	4	6	999
					109	999	3.8	6	4	5.2	2	6	7
					109	999	4.6	5.75	3.5	3.2	1	2	2
					109	999	5.4	4.75	3.5	3.4	1	999	999
					110	2	3.8	4	6	5.8	7	7	999
					110	2	5.2	4.5	6.5	5.6	5	5	999
					110	2	4.8	4.25	5	5	5	6	5
					110	2	3.4	4	5.5	5.4	4	5	5
					110	2	3	4	5	5.4	5	4	6
					111	53	3.6	4.5	6	4.4	5	7	999
					111	53	4.4	6.25	5.5	5.4	5	7	999
					111	53	4.6	5.5	6	4.8	4	7	7
					111	53	3.2	5.75	5.5	5.6	6	5	6
					111	53	3.4	6.25	5	5.6	7	999	999
					112	999	5.4	7	6	6.2	7	7	999
					112	999	3	6	6	6.8	4	7	999
					112	999	3.2	6.5	6	6.6	3	7	5
					113	999	5.4	4	6	5.6	7	7	999
					113	999	6.4	3.5	5	5.8	6	7	999
					113	999	6.6	1.5	5.5	5.6	5	6	1
					113	999	6.2	1.5	7	5.2	999	999	999
					114	999	5.4	5.5	5	5.6	7	7	999
					114	999	5.6	6.75	5	5.6	5	6	999
					114	999	5.4	4.25	4.5	5.2	4	5	6
					114	999	999	999	999	999	999	999	999
					115	999	3	7	6.5	7	7	7	999
					115	999	4.2	7	6	6.4	7	7	999
					115	999	5	7	5	6.6	6	7	7
					115	999	5.4	7	4.5	6.4	2	7	6
					115	999	3.6	6.75	5.5	6.6	2	7	6
					115	999	3.4	6	5.5	6.6	999	999	999
					116	999	4	6	4.5	5.2	7	7	999
					116	999	4.4	6.75	4.5	5.8	5	7	999
					116	999	4.6	6.75	5	5.8	6	6	6
					116	999	4.4	6	5	5.2	6	7	4
					116	999	3.4	5.75	4.5	6.2	7	7	4
					116	999	3.6	5.25	4	4.6	7	999	999
					116	999	4.4	5.75	5	5.8	7	999	999
					117	999	3.6	7	5.5	7	6	7	999
					117	999	2.6	7	6	6.8	7	7	999
					117	999	2.6	6.25	6	6.8	7	7	7
					117	999	3	6	6	6.2	7	7	7
					117	999	2.4	6.75	6	6.8	7	7	5
					117	999	2.8	6	6	6.6	7	999	999
					117	999	4.4	6	6	6.4	7	999	999
					118	17	2.4	6.75	5	6.4	6	7	999
					118	17	4	3	4	3.6	5	4	999
					118	17	3.8	3.5	4	3.8	5	6	3
					118	17	7	1.5	1.5	2	999	999	999
					119	13	5.8	6.5	4	5.4	7	7	999
					119	13	3.8	6.75	4	5.4	5	7	999
					119	13	3.8	6.5	5	5.6	5	7	5
					119	13	5	5.5	5	5.8	5	7	6
					119	13	2.8	6	5.5	6.6	2	7	3
					119	13	3	6.25	5	6.8	999	999	999
					119	13	6.2	6	6	5.4	999	999	999
					120	53	3.8	6	5	6	5	6	999
					120	53	5.2	6.75	6	6.6	5	7	999
					120	53	5	6	6	6.6	6	6	6
					120	53	2.4	6.75	6	6.4	4	7	3
					120	53	5	5.5	6.5	6.4	999	999	999
					121	13	4.6	6.75	5.5	6	5	7	999
					121	13	4	5.5	7	6.4	6	7	999
					121	13	3.8	6.5	7	6.6	5	7	7
					121	13	3.2	7	6.5	6.8	3	7	6
					121	13	3.4	6.75	6.5	7	1	7	999
					121	13	1.8	6.75	5.5	6.4	999	7	999
					121	13	2.8	7	6	6.2	1	999	999
					122	31	3.4	6.5	5	6	7	7	999
					122	31	3.6	6	5	6	7	7	999
					122	31	3.8	5.25	5	6	6	7	7
					122	31	4.4	5	4	4	6	6	4
					122	31	1.2	6.5	4.5	6	7	999	7
					122	31	4.4	6.5	3.5	4.6	7	999	999
					123	22	3.4	2.75	4.5	4.8	7	6	999
					123	22	2.2	4.25	4.5	5.6	6	6	999
					123	22	3.4	4.5	1.5	5.2	1	2	5
					124	22	3	3.25	6	5.6	7	6	999
					124	22	6	2	3.5	5.2	6	6	999
					124	22	6.2	1	1	4.6	1	1	5
					124	22	7	1.25	2	2	999	999	999
					124	22	1	4	1	1	1	1	999
					125	31	1.8	6.25	5.5	7	4	7	999
					125	31	2.4	5.75	6	6.4	5	7	999
					125	31	2.8	5.5	5.5	6.4	6	7	6
					125	31	4.6	5.5	5	5.4	999	999	999
					125	31	3	7	5.5	5.6	999	999	999
					125	31	3	7	5.5	6	999	7	999
					126	26	2.8	3.75	5	6	2	7	999
					126	26	1	3.25	2	2	1	1	999
					126	26	1	4	2.5	1.8	1	1	3
					127	1	2.4	5.5	6	7	5	7	999
					127	1	2.2	5.75	7	6.6	6	7	999
					127	1	2.6	6.75	6.5	6.8	6	7	6
					127	1	5.8	3.5	5	5.2	999	999	999
					127	1	6.5	5.25	5	4.8	7	999	999
					127	1	5.4	5.25	5.5	5.6	7	999	999
					128	16	4	6.75	7	6.4	5	7	999
					128	16	4.2	5.25	7	6.8	6	7	999
					128	16	4.6	5.25	7	7	6	7	5
					128	16	5.6	5.5	5.5	4.6	999	999	999
					128	16	5.8	4.5	6.5	6	999	999	1
					128	16	3	4	6.5	6.4	999	999	999
					129	52	4.8	5.25	5.5	6.2	6	7	999
					129	52	4	5.75	5	6.8	7	7	999
					129	52	4	5.75	6	6.8	7	7	5
					129	52	5.2	6	7	6	7	7	6
					129	52	4.6	4.25	6	6.2	7	7	999
					130	13	1.6	6.5	5	4.8	5	6	999
					130	13	4.8	5.25	3.5	5.4	7	6	999
					130	13	5	5.25	4	5.2	6	6	7
					130	13	5.4	5.5	3	3.8	4	3	7
					130	13	4.4	6.5	3	4.4	999	999	999
					130	13	3.2	5.75	2	4.4	999	1	7
					130	13	4.2	5.5	2	3.8	1	1	999
					131	26	4.4	7	5	7	6	7	999
					131	26	4.4	5.5	6	6.6	7	7	999
					131	26	4.2	7	5	6.6	7	7	7
					131	26	5.2	5.75	4.5	6	1	7	6
					131	26	5	6.5	4	5	1	7	999
					131	26	5.6	4.75	4	4.8	1	7	999
					131	26	5.6	4.25	5	5.2	999	999	999
					132	43	4.6	5.25	5	5.2	6	7	999
					132	43	5.2	5.25	5	5.2	5	7	999
					132	43	5.6	5.25	4	5	5	6	5
					132	43	4.6	5	5	5	5	5	5
					132	43	3.8	4.75	4.5	4.2	999	999	999
					132	43	3.8	5.25	5	6	999	999	999
					132	43	5.6	4.5	6	5	999	999	999
					133	52	5.8	5.25	5	5.2	4	6	999
					133	52	6.6	4.25	4.5	6	5	5	999
					133	52	6.8	3.5	5.5	5.8	5	7	7
					133	52	3.8	5	6.5	4.6	5	7	5
					133	52	3.8	4.75	5.5	5.4	7	7	999
					133	52	1.4	4	6.5	7	7	7	7
					134	30	2.4	6	5.5	6.4	2	7	999
					134	30	3	6.5	6	7	5	7	999
					134	30	3.4	7	6	7	4	7	5
					134	30	4.4	4.75	4.5	5.4	6	6	5
					134	30	3.4	5.5	5	6	7	7	999
					134	30	6.2	6	5	6.8	7	999	999
					135	43	3	5.75	4.5	4.8	6	6	999
					135	43	5.6	2.5	3.5	3.2	6	6	999
					135	43	5.4	3.25	4.5	3.2	6	5	5
					135	43	6.6	2.75	4	3.8	999	999	999
					136	1	3.2	5.5	5.5	5.6	5	7	999
					136	1	3.8	4.5	5	5.8	4	7	999
					136	1	4.2	5.5	5	5.2	4	7	5
					136	1	6.6	5.25	4.5	5.5	2	7	5
					136	1	4.2	4.25	3.5	5.2	999	7	999
					136	1	6.2	4.25	4.5	5	999	999	999
					137	16	4	5.5	5	6.2	4	7	999
					137	16	5.4	6.75	5	6.2	4	7	999
					137	16	5.2	7	6	6.4	4	7	7
					137	16	6	7	7	6.8	999	7	999
					137	16	2.4	7	6.5	7	999	7	999
					137	16	5.6	5.25	6	6	999	999	999
					138	16	4.4	4.5	6	6	5	7	999
					138	16	4.8	5.5	6	6	5	7	999
					138	16	4.6	4.25	6	6.6	6	7	5
					138	16	4	5.75	6	6.4	999	7	999
					138	16	4.2	5	6	5.8	7	7	999
					138	16	4.4	5.75	6	6	7	999	999
					139	43	3.4	6.25	5.5	5.4	5	6	999
					139	43	5.4	6.25	6	4.8	4	7	999
					139	43	5.6	6	6	5	5	7	5
					139	43	3.2	4.5	5.5	5.4	1	7	999
					139	43	1.4	6.5	7	6.6	1	7	999
					140	35	4	4.75	4.5	5	6	7	999
					140	35	4	5.25	5	5.2	5	7	999
					140	35	4.6	5.5	5	5.4	6	7	3
					140	35	4.8	6.5	5	5.6	4	6	4
					140	35	3.4	7	5	6	999	7	999
					140	35	3.8	7	5.5	5.8	999	999	999
					141	57	3.6	6	5.5	5.8	6	7	999
					141	57	3.6	6.75	7	6.2	6	7	999
					141	57	3.2	6.75	5.5	6	5	6	5
					141	57	3.4	7	6	5.8	5	6	4
					141	57	4.4	7	6	5.4	999	999	999
					141	57	4.8	7	7	6.8	999	7	999
					141	57	5.2	6.5	6.5	6	999	999	999
					142	58	6.2	4.75	3.5	4	5	7	999
					142	58	2	4.75	5	6.2	4	7	999
					142	58	2.6	6	4.5	5.8	7	7	6
					142	58	3.2	6.5	5.5	6	7	7	6
					142	58	3	6.5	6	6.2	7	999	999
					142	58	2.2	6.5	6	6.8	7	999	999
					143	35	2.2	4.25	5.5	5.2	5	6	999
					143	35	3	4.75	5	5	5	6	999
					143	35	3	5.5	6	5.2	6	6	7
					143	35	3.4	7	6.5	5.8	7	7	7
					143	35	3.4	6	6	5.2	7	7	999
					143	35	3	6.25	6	6.4	7	999	7
					143	35	2.8	5	6.5	5.6	7	999	999
					144	999	6	2.25	3.5	4.4	2	4	999
					144	999	6.2	2.25	1.5	2.4	2	2	999
					144	999	6.4	2.75	2	1.8	2	2	3
					144	999	6.2	3	1	1	999	999	999
					145	58	4.6	5.5	3.5	4.6	4	6	999
					145	58	3.8	4	3.5	5.2	6	6	999
					145	58	3.8	4.5	4.5	5.6	6	7	5
					145	58	4.2	6	4	5.2	999	7	999
					145	58	3.4	6	5	6.2	999	7	999
					146	58	6.6	6	6	5.8	6	7	999
					146	58	4.4	6	3.5	5	1	2	999
					146	58	4.8	6.25	2.5	4.8	1	1	4
					146	58	5.4	3.5	2	3.2	999	999	999
					147	999	4.2	5.75	5	5.8	5	6	999
					147	999	3.8	3.75	4	5.4	4	4	999
					147	999	4.6	4.25	3.5	5.4	1	2	6
					147	999	5	3.5	5	5	999	999	999
					148	30	7	3.75	4	4	4	4	999
					148	30	7	3	3	4.4	5	6	999
					148	30	7	3.25	2.5	4.6	3	7	5
					148	30	6.6	3	2.5	3.6	1	5	4
					148	30	6.2	3.5	2.5	4.8	999	999	999
					148	30	4.4	5	3	5	1	999	999
					148	30	2	4	4	6.4	999	999	999
					149	9	4	7	4	5.2	6	6	999
					149	9	5.6	3.75	3.5	4.2	5	5	999
					149	9	5.6	5.75	6	4.4	6	3	6
					150	9	5.6	3.75	3.5	3.2	3	7	999
					150	9	4	3.75	3.5	4.4	3	5	999
					150	9	3.4	4	4	4.4	4	6	3
					150	9	999	999	999	999	999	999	999
					150	9	999	999	999	999	999	999	999

## Sheet: Baseline Means
Condition Means at Baseline (Supplementary Table 2)					Raw Data
	No Mentor	Male Mentor	Female Mentor		SubjID	Condition	Anxiety	Belonging	Confidence	Motivation	Graduate Intentions	Career Intentions	Emotional Well-Being
	Mean (SE)	Mean (SE)	Mean (SE)		1	1	1.8	4	2	2	1	1	6
					2	1	5.2	3.75	2	3	6	5	2
Anxiety	4.55 (0.15)	4.03 (0.17)	4.32 (0.20)		3	-1	4	7	6	6	7	7	7
Belonging	5.41 (0.17)	5.40 (0.15)	5.19 (0.16)		4	-1	3.6	4.75	4	4.8	7	7	4
Confidence	5.23 (0.13)	5.17 (0.13)	4.92 (0.13)		5	0	5	3.5	6	5.4	6	7	4
Motivation	5.49 (0.14)	5.56 (0.12)	5.42 (0.15)		6	0	4.4	6.25	5.5	6.4	5	7	7
Graduate Intentions	5.85 (0.17)	5.57 (0.19)	5.06 (0.22)		7	1	5.8	4.75	6	6	3	6	5
Career Intentions	6.32 (0.13)	6.39 (0.11)	6.10 (0.20)		8	1	4.2	4	5	5	6	6	5
Emotional Well-being	4.89 (0.23)	5.00 (0.23)	4.81 (0.22)		9	1	3.8	5.5	5	5.2	6	6	5
					10	-1	4.2	5.25	4	4.4	7	7	7
					11	-1	6	6.25	6	5.2	5	6	3
					12	0	4.6	6	6	6.4	7	6	5
					13	0	2.6	4.25	5	6.4	5	7	6
					14	1	4.4	7	5.5	6	5	7	2
					15	1	5	5.75	5	5.6	7	7	3
					16	1	1	4.75	6.5	7	1	7	6
					17	1	5.4	3.5	7	6.2	6	6	5
					18	-1	3.4	5.5	7	6.6	7	6	7
					19	-1	1	4	5.5	6.8	7	7	7
					20	1	5.4	4.25	4.5	5.6	4	3	7
					21	1	5.8	4.75	4.5	4.6	2	5	4
					22	1	2.8	5.5	5	5.6	4	6	6
					23	-1	3.8	4	7	5.2	3	4	3
					24	1	5.6	7	5.5	6.2	7	7	2
					25	-1	4.6	6	5.5	4.2	5	4	6
					26	-1	2.2	6.25	6.5	6.4	7	7	5
					27	0	4.6	4.25	3.5	4.2	4	4	5
					28	-1	5.2	6.25	5.5	5.8	7	7	7
					29	-1	4.8	4	4	3.4	5	7	5
					30	1	5.2	6.25	5.5	6	5	7	4
					31	0	3.2	7	6	5.6	7	6	6
					32	1	4.8	6.25	6	6.6	4	7	3
					33	0	5.2	5	7	6.6	7	7	4
					34	-1	4.8	5.25	4	4.8	7	6	4
					35	0	5.4	5.25	4.5	3.6	5	6	5
					36	1	5.6	5.25	5.5	5.4	5	7	5
					37	0	4.4	4.5	4.5	5	5	5	3
					38	0	5.2	7	6	6.4	6	6	7
					39	-1	2.8	4.25	6	5.6	7	6	4
					40	-1	5.2	5.5	4	5.8	7	7	2
					41	1	6.2	6	5	4.6	5	2	1
					42	1	3.2	2.25	4.5	6.6	7	7	3
					43	0	4.8	5.5	4.5	5.8	5	6	6
					44	0	4.8	6.5	5.5	5.8	6	7	4
					45	0	4.4	6.5	4.5	5.4	6	5	5
					46	0	5.2	6.25	6	6	7	7	6
					47	0	5	5.25	6	6.2	7	7	5
					48	0	5.2	6	4.5	5.2	5	6	3
					49	0	4.4	5	5.5	6.2	6	7	6
					50	-1	4.6	5.25	5	5.2	6	5	6
					51	1	5.4	4	3.5	4	6	6	4
					52	0	6	6.5	5.5	6.4	6	5	4
					53	1	6.2	4	4	5.4	6	7	3
					54	-1	3.4	6.25	6	6.6	7	7	6
					55	1	5.6	4	5	5.6	7	5	3
					56	0	4.6	3.25	6	4.8	6	6	3
					57	0	5	6.5	4.5	4.2	7	7	7
					58	0	2.6	6.5	6.5	6.4	7	7	6
					59	0	5.4	6	4.5	4.2	6	5	4
					60	1	7	4.75	4	3.8	5	3	7
					61	1	4.8	6.75	4	4.8	6	7	5
					62	-1	4	4.5	5	6.6	5	7	7
					63	1	4.6	4	5.5	5.6	5	6	5
					64	-1	3.4	7	7	6.4	6	7	6
					65	-1	4.6	5.5	4.5	5.6	5	6	4
					66	0	6	6.25	4.5	5	5	7	6
					67	-1	5	5.5	5.5	4.8	6	6	6
					68	1	5.2	4.25	4.5	6.6	4	7	4
					69	1	4.2	4.75	4.5	6.2	7	5	5
					70	0	2.4	7	5	6.4	7	7	4
					71	-1	3.8	5.75	7	6.8	6	7	3
					72	-1	2.8	5.5	6	5.8	4	5	7
					73	-1	4.6	6	6	5.8	4	5	7
					74	1	3.8	5	5	5.8	4	6	5
					75	0	3.4	6	6	5.4	6	7	5
					76	0	4.2	5	5	4.8	6	6	6
					77	0	2.6	4.75	6	5.8	7	7	5
					78	0	4.4	4.5	4.5	4.8	6	6	5
					79	1	5	3.5	5	5.2	6	3	1
					80	-1	4.6	7	5	6.2	6	6	3
					81	1	2.8	4	3.5	7	4	7	7
					82	0	5.2	4.5	4.5	5.2	5	6	4
					83	1	2.6	5.75	6	4.6	7	7	7
					84	-1	2.6	3.5	5	6.6	6	6	4
					85	1	3	5.75	4.5	5.6	6	7	6
					86	0	5.8	4.5	4.5	3.8	7	7	3
					87	-1	2.8	4.5	4	6	6	6	5
					88	-1	5.8	5.5	5	5.4	4	7	4
					89	-1	2.4	5.5	7	5.8	7	7	4
					90	1	3.4	7	5.5	6.8	5	7	6
					91	1	4.6	7	4.5	4.8	7	7	7
					92	0	4.6	5.5	5	4.8	6	6	2
					93	0	2.4	5.5	6	6	5	6	6
					94	-1	3	5	3.5	6	5	6	2
					95	0	4.2	3.25	5.5	6.4	6	7	5
					96	0	4	5.5	6	7	5	7	7
					97	1	6.6	6.75	3	3	3	7	4
					98	1	3	6.75	5.5	4.8	4	6	7
					99	-1	4	4.5	4.5	5.2	2	6	2
					100	1	4	6	5.5	6.2	6	7	5
					101	0	5.2	6	5.5	6	6	7	4
					102	-1	4	5	4	5.6	6	6	6
					103	0	6.2	3.75	5	4.6	4	4	1
					104	1	6.2	5	4.5	4.4	3	7	4
					105	0	4.8	5.5	6	4.8	7	7	3
					106	0	4.2	5	5.5	4.8	6	5	5
					107	-1	4	6	4.5	5.2	6	7	5
					108	-1	5.6	5.75	4.5	5.4	6	6	1
					109	0	5.2	4.5	2	3.2	2	7	7
					110	1	3.8	4	6	5.8	7	7	5
					111	-1	3.6	4.5	6	4.4	5	7	7
					112	0	5.4	7	6	6.2	7	7	5
					113	0	5.4	4	6	5.6	7	7	1
					114	0	5.4	5.5	5	5.6	7	7	6
					115	0	3	7	6.5	7	7	7	7
					116	0	4	6	4.5	5.2	7	7	6
					117	0	3.6	7	5.5	7	6	7	7
					118	-1	2.4	6.75	5	6.4	6	7	3
					119	-1	5.8	6.5	4	5.4	7	7	5
					120	-1	3.8	6	5	6	5	6	6
					121	-1	4.6	6.75	5.5	6	5	7	7
					122	1	3.4	6.5	5	6	7	7	7
					123	-1	3.4	2.75	4.5	4.8	7	6	5
					124	-1	3	3.25	6	5.6	7	6	5
					125	1	1.8	6.25	5.5	7	4	7	6
					126	-1	2.8	3.75	5	6	2	7	3
					127	1	2.4	5.5	6	7	5	7	6
					128	-1	4	6.75	7	6.4	5	7	5
					129	1	4.8	5.25	5.5	6.2	6	7	5
					130	-1	1.6	6.5	5	4.8	5	6	7
					131	-1	4.4	7	5	7	6	7	7
					132	1	4.6	5.25	5	5.2	6	7	5
					133	1	5.8	5.25	5	5.2	4	6	7
					134	1	2.4	6	5.5	6.4	2	7	5
					135	1	3	5.75	4.5	4.8	6	6	5
					136	1	3.2	5.5	5.5	5.6	5	7	5
					137	-1	4	5.5	5	6.2	4	7	7
					138	-1	4.4	4.5	6	6	5	7	5
					139	1	3.4	6.25	5.5	5.4	5	6	5
					140	1	4	4.75	4.5	5	6	7	3
					141	1	3.6	6	5.5	5.8	6	7	5
					142	-1	6.2	4.75	3.5	4	5	7	6
					143	1	2.2	4.25	5.5	5.2	5	6	7
					144	0	6	2.25	3.5	4.4	2	4	3
					145	-1	4.6	5.5	3.5	4.6	4	6	5
					146	-1	6.6	6	6	5.8	6	7	4
					147	0	4.2	5.75	5	5.8	5	6	6
					148	1	7	3.75	4	4	4	4	5
					149	-1	4	7	4	5.2	6	6	6
					150	-1	5.6	3.75	3.5	3.2	3	7	3
